# Supplementary material for: Correlation of an epigenetic mitotic clock with cancer risk
Source: Genome Biol. 2016 Oct 3;17:205. doi: 10.1186/s13059-016-1064-3 (PMC5046977; doi:10.1186/s13059-016-1064-3)
Supplement: Additional file 2: — The 385 PCGT CpGs that make up epiTOC. Detailed legend in file. (XLS 205 kb) [file 13059_2016_1064_MOESM2_ESM.xls]

## Sheet: agehyperPCGT-tableS1
Table S2: The CpGs making up the pcgtAge model. Excel format table lists CpG id, t-statistic, P-value and FDR-value of all 385 age-hypermethylated PRC2 marked promoter CpGs (FDR<0.05), which are constitutively unmethylated in 52 fetal tissue samples from the Stem Cell Matrix Compendium-2 data, including cord blood data from GSE72867. Other columns give the average DNAm beta-value across all whole…
CpG	t(Age)	P(Age)	FDR(Age)	AvBeta(BloodHannum)	Stomach	Stomach	Stomach	Stomach	Stomach	Heart	Heart	Heart	Heart	Tongue	Tongue	Kidney	Kidney	Kidney	Kidney	Kidney	Liver	Liver	Liver	Liver	Brain	Brain	Brain	Brain	Thymus	Thymus	Spleen	Spleen	Spleen	Lung	Lung	Lung	Lung	Lung	Adrenal	Adrenal	Adrenal	CordBlood	CordBlood	CordBlood	CordBlood	CordBlood	CordBlood	CordBlood	CordBlood
cg00043095	6.02	3e-09	1e-07	0.07	0.02	0.02	0.04	0.02	0	0.03	0.04	0.03	0.03	0.02	0.01	0.03	0.03	0.05	0.02	0	0.02	0.03	0.01	0.02	0.03	0.05	0.03	0.02	0.03	0.04	0.04	0.05	0.02	0.03	0.04	0.03	0.03	0.04	0.02	0.03	0.02	0.05	0.04	0.04	0.08	0.08	0.06	0.05	0.04
cg00060320	2.97	0.003	0.018	0.04	0.03	0.01	0.06	0.03	0.02	0.03	0.03	0.03	0.03	0.02	0.04	0.03	0.03	0.03	0.03	0.04	0.02	0.03	0.02	0.05	0.03	0.03	0.03	0.03	0.02	0.04	0.03	0.02	0.02	0.02	0.03	0.03	0.05	0	0.03	0.05	0.05	0.05	0.07	0.05	0.03	0.05	0.04	0.05	0.04
cg00181968	3.29	0.001	0.008	0.04	0.01	0.01	0	0	0	0.01	0.02	0.01	0	0.01	0	0.02	0.01	0.02	0.01	0.01	0.01	0.01	0.02	0.01	0.01	0.02	0.01	0.01	0.02	0.03	0.03	0.01	0.01	0.01	0.01	0.02	0.02	0.01	0.01	0.01	0.01	0.04	0.05	0.04	0.05	0.04	0.04	0.09	0.07
cg00329270	4.72	3e-06	6e-05	0.05	0.03	0.01	0	0.01	0	0.02	0.02	0.03	0.01	0.02	0.02	0.04	0.03	0.03	0.02	0.04	0.03	0.03	0.04	0.02	0.03	0.04	0	0.02	0.02	0.03	0.04	0.03	0.02	0.02	0.02	0.03	0.03	0.02	0.03	0.02	0.01	0.06	0.05	0.06	0.04	0.04	0.06	0.04	0.05
cg00347369	3.53	0.0005	0.004	0.11	0.03	0.05	0.01	0.02	0.01	0.02	0.02	0.05	0.01	0.02	0.01	0.03	0.04	0.07	0.01	0.03	0.03	0.02	0.07	0.02	0.04	0.01	0.03	0.01	0.06	0.1	0.07	0.05	0.01	0.03	0.03	0.03	0.03	0.02	0.04	0.01	0.02	0.08	0.08	0.08	0.09	0.09	0.09	0.13	0.12
cg00397986	4.08	5e-05	0.0007	0.12	0.04	0.02	0.03	0.03	0.03	0.03	0.03	0.02	0.02	0.03	0.04	0.03	0.02	0.03	0.02	0.02	0.03	0.03	0.03	0.03	0.04	0.03	0.03	0.03	0.02	0.05	0.06	0.04	0.03	0.04	0.04	0.04	0.03	0.04	0.05	0.04	0.05	0.1	0.1	0.14	0.09	0.05	0.1	0.04	0.06
cg00466268	5.13	4e-07	9e-06	0.16	0.02	0	0.02	0.01	0	0.01	0.01	0.01	0.01	0.01	0.01	0.01	0.01	0.02	0	0.01	0.01	0.01	0.04	0.01	0.02	0.02	0.02	0.02	0.05	0.07	0.04	0.03	0.01	0.01	0.01	0.01	0.02	0.01	0.01	0.01	0.01	0.06	0.04	0.08	0.07	0.04	0.07	0.09	0.07
cg00665492	5.26	2e-07	5e-06	0.05	0	0.01	0.03	0	0	0.02	0.01	0.01	0.01	0.02	0	0	0.01	0.01	0	0.02	0.02	0.01	0.02	0	0.01	0.02	0.02	0.01	0.02	0.01	0.02	0	0	0	0.01	0	0.03	0.04	0	0.02	0.02	0.08	0.08	0.06	0.09	0.09	0.05	0.05	0.04
cg00884606	3.84	0.0001	0.001	0.12	0.07	0.05	0.09	0.06	0.05	0.08	0.08	0.08	0.04	0.07	0.09	0.08	0.09	0.08	0.03	0.09	0.05	0.09	0.08	0.11	0.07	0.06	0.06	0.04	0.08	0.11	0.11	0.08	0.05	0.07	0.08	0.08	0.08	0.05	0.08	0.06	0.11	0.17	0.16	0.18	0.2	0.17	0.16	0.11	0.09
cg00916884	4.93	1e-06	2e-05	0.11	0	0.01	0.01	0	0.01	0.01	0	0	0	0	0	0	0	0	0	0.01	0.01	0	0.01	0.01	0.01	0	0	0.01	0.01	0.02	0.01	0	0	0	0	0	0	0	0.16	0.01	0.02	0.02	0.03	0.03	0.01	0.02	0.03	0.01	0.01
cg00930628	2.61	0.009	0.041	0.06	0	0	0	0	0	0	0	0	0	0	0	0	0	0	0	0.01	0	0.01	0.02	0.01	0	0.01	0	0	0.04	0.08	0.02	0.01	0	0	0	0	0	0	0	0	0	0.07	0.04	0.04	0.11	0.04	0.04	0.09	0.11
cg00962913	3.29	0.001	0.008	0.02	0	0.01	0	0	0	0	0	0	0	0	0	0.01	0.01	0	0	0.01	0	0	0.01	0	0	0.01	0	0.01	0.01	0.01	0.01	0.01	0.01	0	0	0.01	0	0	0.01	0	0	0.02	0.02	0.02	0.02	0.02	0.02	0.02	0.01
cg01050423	3.93	9e-05	0.001	0.06	0.04	0.03	0.04	0.05	0.04	0.04	0.05	0.05	0.03	0.05	0.04	0.05	0.04	0.05	0.03	0.04	0.04	0.05	0.04	0.06	0.04	0.05	0.04	0.03	0.03	0.03	0.05	0.04	0.03	0.05	0.05	0.06	0.06	0.05	0.03	0.04	0.06	0.08	0.11	0.11	0.12	0.1	0.1	0.04	0.05
cg01185626	4.18	3e-05	0.0004	0.07	0.02	0.01	0.01	0.02	0.01	0.03	0.02	0.03	0.03	0.18	0.19	0.04	0.03	0.02	0	0.03	0.01	0.01	0.02	0.01	0.04	0.01	0.01	0.01	0.02	0.04	0.03	0.03	0.02	0.02	0.03	0.01	0.02	0.02	0.02	0.02	0.03	0.06	0.07	0.06	0.06	0.08	0.07	0.11	0.09
cg01435574	5.69	2e-08	7e-07	0.11	0.07	0.04	0.08	0.04	0.04	0.07	0.07	0.06	0.05	0.05	0.07	0.06	0.08	0.07	0.04	0.08	0.03	0.06	0.08	0.09	0.07	0.06	0.04	0.05	0.05	0.07	0.08	0.06	0.04	0.07	0.06	0.06	0.08	0.05	0.06	0.04	0.09	0.18	0.18	0.19	0.16	0.19	0.19	0.11	0.09
cg01537995	6.88	1e-11	1e-09	0.11	0.01	0	0	0	0	0.01	0	0.01	0	0.01	0	0.01	0.02	0.01	0	0	0	0	0.01	0	0.02	0.01	0.01	0.01	0.01	0.01	0.03	0.01	0	0.01	0.01	0.01	0	0	0.01	0	0.01	0.04	0.05	0.05	0.04	0.04	0.05	0.06	0.06
cg01587896	7.38	5e-13	5e-11	0.13	0.03	0.01	0.03	0.02	0.02	0.03	0.04	0.05	0.02	0.05	0.03	0.03	0.03	0.05	0.02	0.01	0.03	0.05	0.04	0.04	0.05	0.04	0.03	0.01	0.03	0.03	0.04	0.04	0.02	0.04	0.02	0.04	0.04	0.02	0.04	0.04	0.04	0.06	0.04	0.06	0.03	0.03	0.04	0.04	0.06
cg01670677	3.94	9e-05	0.001	0.02	0	0	0.01	0.01	0	0.01	0	0.01	0	0	0	0	0	0.01	0.01	0.01	0.01	0.01	0	0	0.01	0.01	0	0.01	0	0	0	0	0	0.01	0	0	0	0.01	0	0.01	0.01	0.02	0.02	0.02	0.03	0.01	0.03	0.01	0.01
cg01699217	2.75	0.006	0.031	0.1	0.09	0.07	0.06	0.06	0.06	0.09	0.09	0.1	0.04	0.07	0.08	0.09	0.07	0.09	0.06	0.06	0.06	0.07	0.07	0.09	0.09	0.08	0.05	0.06	0.06	0.07	0.08	0.09	0.05	0.07	0.07	0.09	0.07	0.07	0.08	0.07	0.09	0.15	0.15	0.17	0.11	0.18	0.16	0.12	0.1
cg01783070	5.73	2e-08	6e-07	0.09	0	0	0	0	0	0	0.01	0	0	0	0	0	0.01	0.01	0	0.01	0	0.01	0.02	0	0	0.01	0.01	0	0.02	0.01	0.01	0.01	0	0.01	0	0	0	0	0	0.01	0	0.02	0.04	0.03	0.03	0.03	0.02	0.03	0.01
cg01830294	3.49	0.0005	0.004	0.22	0.03	0.01	0.02	0.02	0.01	0.02	0.02	0.02	0.02	0.02	0.02	0.02	0.02	0.02	0.01	0.03	0.02	0.02	0.03	0.04	0.02	0.02	0.01	0.02	0.17	0.16	0.12	0.05	0.01	0.03	0.03	0.02	0.02	0.01	0.04	0.03	0.04	0.11	0.08	0.12	0.13	0.09	0.11	0.11	0.12
cg02004418	2.59	0.01	0.043	0.05	0.04	0.03	0.06	0.02	0.03	0.05	0.04	0.04	0.03	0.04	0.06	0.03	0.05	0.06	0.02	0.08	0.04	0.04	0.06	0.07	0.03	0.05	0.03	0.03	0.04	0.06	0.05	0.04	0.04	0.05	0.05	0.05	0.06	0.03	0.06	0.01	0.06	0.09	0.07	0.05	0.07	0.06	0.05	0.05	0.05
cg02056682	3.88	0.0001	0.001	0.04	0.02	0.01	0	0	0	0.01	0	0.01	0	0	0	0.02	0	0.01	0.01	0	0	0.01	0.01	0	0.02	0.01	0.02	0.01	0	0.01	0.01	0.01	0	0.01	0.02	0.01	0	0	0	0	0	0.03	0.03	0.06	0.02	0.02	0.02	0.02	0.01
cg02071825	3.68	0.0003	0.002	0.01	0	0	0	0	0	0	0.01	0	0	0	0	0	0	0	0	0	0	0	0.01	0	0	0	0	0	0.01	0.01	0.01	0	0	0.01	0.01	0.01	0	0.01	0	0	0	0.03	0.03	0.04	0.03	0.03	0.06	0.05	0.06
cg02150988	5.91	6e-09	2e-07	0.13	0.02	0.01	0.01	0.01	0.01	0.02	0.02	0.02	0.02	0.02	0.01	0.02	0.03	0.02	0.01	0.02	0.01	0.02	0.03	0.02	0.03	0.03	0.01	0.02	0.06	0.06	0.04	0.03	0.01	0.03	0.02	0.04	0.05	0.02	0.01	0.01	0.03	0.11	0.12	0.11	0.11	0.12	0.09	0.11	0.13
cg02160530	2.59	0.01	0.043	0.04	0.01	0	0	0	0.01	0.01	0.01	0.01	0.01	0.01	0.01	0.01	0.02	0.01	0.01	0.01	0.01	0.01	0.02	0.01	0.02	0.01	0.01	0.02	0	0.02	0.03	0.03	0.01	0.01	0.01	0.02	0.01	0.01	0.16	0.02	0.07	0.06	0.05	0.06	0.04	0.05	0.07	0.07	0.07
cg02186542	2.95	0.003	0.019	0.11	0.03	0.01	0.01	0.01	0.01	0.01	0.02	0.01	0.01	0.01	0.01	0.02	0.02	0.02	0.01	0.03	0.01	0.03	0.06	0.03	0.03	0.02	0.01	0.02	0.05	0.09	0.05	0.03	0.01	0.01	0.02	0.02	0.01	0.01	0.06	0.02	0.04	0.1	0.1	0.11	0.09	0.09	0.09	0.13	0.11
cg02266732	3.49	0.0005	0.004	0.07	0.01	0.01	0.01	0	0	0.01	0.01	0.01	0.01	0.01	0.01	0.03	0.03	0.01	0.01	0.02	0.01	0.01	0.02	0.01	0.01	0.01	0.02	0.01	0.02	0.04	0.04	0.01	0.01	0.01	0.01	0.01	0.02	0.01	0.01	0.01	0.01	0.09	0.06	0.07	0.06	0.05	0.05	0.09	0.08
cg02315940	2.61	0.009	0.041	0.02	0.02	0	0	0	0	0	0.01	0	0	0	0	0.01	0.01	0.01	0.01	0.01	0	0	0.01	0	0.02	0.01	0.01	0.01	0.01	0.01	0.02	0.02	0	0.01	0	0.01	0	0	0.01	0.01	0.01	0.02	0.02	0.03	0.03	0.02	0.04	0.06	0.07
cg02554246	3.74	0.0002	0.002	0.03	0.04	0.03	0	0.01	0.03	0.02	0.04	0.04	0.01	0.03	0.01	0.04	0.04	0.03	0.01	0.02	0.01	0.03	0.04	0.02	0.02	0.03	0.02	0.02	0.01	0.06	0.04	0.04	0.03	0.03	0.04	0.03	0.03	0	0.03	0	0.02	0.08	0.06	0.05	0.09	0.05	0.1	0.02	0.04
cg02583151	2.76	0.006	0.03	0.05	0.02	0	0.02	0.01	0.01	0.04	0.04	0.04	0.02	0.03	0.02	0.03	0.03	0.04	0.01	0.04	0.01	0.02	0.04	0.02	0.05	0.04	0.04	0.02	0.02	0.04	0.05	0.04	0.02	0.05	0.04	0.03	0.04	0.03	0.03	0.02	0.03	0.06	0.05	0.05	0.05	0.05	0.03	0.09	0.09
cg02590345	3.64	0.0003	0.003	0.06	0.03	0.01	0.01	0.02	0.01	0.02	0.02	0.02	0.02	0.02	0.01	0.02	0.03	0.03	0.03	0.03	0.01	0.02	0.03	0.02	0.03	0.03	0.02	0.02	0.02	0.03	0.04	0.03	0.02	0.03	0.03	0.03	0.03	0.02	0.02	0.02	0.03	0.06	0.07	0.06	0.07	0.07	0.06	0.09	0.08
cg02631468	4	7e-05	0.0009	0.11	0.04	0.02	0.05	0.03	0.02	0.02	0.02	0.03	0.02	0.03	0.03	0.04	0.02	0.03	0.03	0.03	0.03	0.04	0.03	0.07	0.04	0.03	0.02	0.03	0.04	0.05	0.05	0.03	0.04	0.04	0.03	0.04	0.04	0.04	0.04	0.03	0.05	0.11	0.09	0.1	0.16	0.12	0.1	0.08	0.06
cg02660347	2.57	0.011	0.045	0.07	0.02	0.02	0.02	0.01	0.03	0.04	0.03	0.02	0.01	0.02	0.01	0.02	0.04	0.04	0.01	0.03	0.01	0.03	0.05	0.01	0.03	0.04	0.02	0.03	0.02	0.07	0.06	0.04	0.02	0.03	0.04	0.03	0.02	0.02	0.03	0.03	0.03	0.09	0.06	0.06	0.07	0.06	0.08	0.09	0.11
cg02726121	4.41	1e-05	0.0002	0.08	0.03	0.01	0.01	0.01	0	0.01	0.01	0.01	0	0.02	0.01	0.03	0.02	0.03	0	0.01	0.01	0.02	0.03	0.01	0.04	0.02	0.02	0.01	0.04	0.03	0.03	0.04	0.01	0.03	0.01	0.02	0.02	0.01	0.1	0.02	0.06	0.06	0.06	0.07	0.06	0.06	0.07	0.11	0.09
cg02796545	4.23	3e-05	0.0004	0.13	0.04	0.04	0.03	0.04	0.03	0.05	0.05	0.05	0.04	0.03	0.03	0.04	0.06	0.04	0.02	0.07	0.01	0.03	0.07	0.04	0.07	0.05	0.03	0.06	0.04	0.06	0.07	0.05	0.04	0.06	0.07	0.06	0.05	0.04	0.05	0.02	0.07	0.14	0.15	0.14	0.15	0.14	0.13	0.14	0.14
cg02964724	7.01	6e-12	5e-10	0.1	0.02	0.03	0.02	0.02	0.02	0.06	0.05	0.05	0.04	0.04	0.03	0.04	0.03	0.06	0.02	0.07	0.02	0.03	0.04	0.06	0.06	0.07	0.05	0.03	0.05	0.06	0.07	0.05	0.04	0.05	0.04	0.03	0.04	0.03	0.04	0.02	0.06	0.12	0.13	0.12	0.1	0.14	0.13	0.11	0.13
cg03045425	5.58	4e-08	1e-06	0.06	0.04	0.01	0.03	0.02	0.01	0.02	0.04	0.03	0.02	0.01	0.03	0.03	0.03	0.03	0.02	0.05	0.02	0.04	0.03	0.06	0.03	0.03	0.02	0.02	0.03	0.04	0.03	0.04	0.01	0.01	0.04	0.03	0.02	0.02	0.04	0.04	0.03	0.05	0.06	0.06	0.08	0.05	0.05	0.06	0.06
cg03045635	7.89	1e-14	2e-12	0.26	0.04	0.04	0.03	0.02	0.04	0.03	0.05	0.04	0.01	0.07	0.04	0.03	0.05	0.07	0.02	0.05	0.02	0.06	0.06	0.06	0.05	0.05	0.06	0.02	0.06	0.17	0.06	0.05	0.03	0.03	0.02	0.06	0.02	0.02	0.03	0.05	0.03	0.15	0.11	0.18	0.18	0.12	0.12	0.07	0.07
cg03111498	2.83	0.005	0.025	0.14	0.03	0.03	0.02	0.03	0.03	0.05	0.05	0.03	0.02	0.04	0.03	0.04	0.02	0.03	0.02	0.02	0.03	0.04	0.06	0.04	0.04	0.04	0.04	0.02	0.06	0.09	0.08	0.04	0.02	0.03	0.03	0.06	0.03	0.03	0.05	0.04	0.05	0.18	0.15	0.18	0.18	0.14	0.14	0.1	0.1
cg03140968	5.61	3e-08	1e-06	0.09	0.02	0.01	0.01	0.01	0.02	0.02	0.02	0.01	0	0.02	0.02	0.02	0.01	0.02	0.01	0.02	0.01	0.03	0.02	0.01	0.02	0.02	0.02	0.01	0.03	0.04	0.03	0.03	0.01	0.03	0.02	0.02	0.01	0.01	0.01	0.02	0.01	0.06	0.08	0.1	0.1	0.08	0.09	0.06	0.04
cg03181582	5.04	6e-07	1e-05	0.11	0.03	0.01	0.03	0.03	0.01	0.03	0.03	0.02	0.02	0.03	0.04	0.03	0.04	0.03	0.03	0.04	0.02	0.04	0.05	0.06	0.04	0.04	0.03	0.01	0.04	0.05	0.04	0.04	0.01	0.05	0.03	0.03	0.04	0.03	0.04	0.03	0.03	0.11	0.15	0.18	0.14	0.13	0.14	0.08	0.07
cg03191889	3.48	0.0005	0.005	0.03	0.04	0.03	0.01	0.02	0.01	0.01	0.03	0.03	0.02	0.01	0.04	0.02	0.03	0.04	0.04	0.03	0.03	0.03	0.03	0.04	0.06	0.04	0.03	0.03	0.04	0.03	0.03	0.03	0.03	0.03	0.03	0.03	0.03	0.03	0.02	0.04	0.05	0.05	0.05	0.04	0.04	0.05	0.03	0.06	0.04
cg03310469	2.83	0.005	0.026	0.03	0.01	0	0.01	0.01	0	0.01	0.01	0.01	0.01	0.01	0	0.01	0.01	0.01	0.01	0.02	0	0	0.01	0.01	0.02	0.01	0.01	0.01	0	0.01	0.02	0.01	0	0.01	0.01	0.01	0.02	0.01	0	0.01	0.02	0.04	0.05	0.05	0.05	0.06	0.04	0.07	0.06
cg03315215	4.28	2e-05	0.0003	0.02	0.01	0.01	0	0	0	0	0.01	0	0	0.01	0	0.01	0.01	0.01	0	0.02	0	0	0	0	0	0.01	0.02	0.01	0	0.01	0.01	0.01	0	0.01	0.01	0.01	0	0	0	0	0	0.02	0.03	0.03	0.02	0.03	0.03	0.01	0.01
cg03388293	5.37	1e-07	3e-06	0.04	0.01	0	0.01	0.01	0.01	0.01	0.02	0.01	0.01	0.01	0.01	0.01	0.01	0.01	0	0.04	0	0.01	0.02	0.01	0.02	0.02	0.01	0.02	0.01	0.02	0.02	0.01	0.01	0.02	0.01	0.02	0.02	0.01	0.01	0.01	0.02	0.04	0.04	0.04	0.04	0.03	0.04	0.08	0.06
cg03430846	6.46	2e-10	1e-08	0.1	0.01	0.01	0.01	0.01	0.01	0.01	0.02	0.01	0.01	0.01	0.01	0.01	0.02	0.01	0.01	0.02	0	0.01	0.02	0.03	0.03	0.01	0	0.02	0.01	0.03	0.03	0.02	0.01	0.02	0.02	0.02	0.01	0.02	0.01	0.01	0.01	0.05	0.06	0.06	0.05	0.07	0.06	0.1	0.11
cg03450948	7.57	1e-13	2e-11	0.13	0.02	0.01	0.02	0.01	0.01	0.03	0.02	0.02	0.01	0.01	0.02	0.02	0.02	0.03	0.01	0.01	0.01	0.02	0.03	0.01	0.03	0.03	0	0.01	0.02	0.05	0.04	0.02	0	0.02	0.02	0.02	0.03	0.02	0.02	0.01	0.03	0.1	0.17	0.12	0.05	0.1	0.11	0.05	0.05
cg03566719	2.7	0.007	0.034	0.05	0.02	0.01	0.02	0.01	0	0.02	0.03	0.02	0	0.02	0.01	0.02	0.01	0.01	0	0.03	0	0.01	0.02	0.02	0.04	0.02	0.02	0.02	0.02	0.04	0.03	0.02	0.03	0.02	0.01	0.04	0.03	0	0.02	0.01	0.01	0.09	0.08	0.08	0.07	0.06	0.09	0.1	0.08
cg03603951	5.01	7e-07	2e-05	0.06	0.04	0.04	0.07	0.03	0.03	0.04	0.06	0.05	0.03	0.04	0.06	0.05	0.03	0.07	0.02	0.06	0.04	0.05	0.04	0.08	0.06	0.05	0.04	0.03	0.03	0.05	0.06	0.06	0.04	0.06	0.05	0.07	0.06	0.04	0.03	0.04	0.07	0.11	0.11	0.07	0.07	0.11	0.09	0.07	0.06
cg03767531	6.41	3e-10	2e-08	0.04	0.01	0	0	0	0	0.01	0.01	0.01	0	0	0	0	0.01	0.01	0	0	0	0	0	0	0.01	0	0.01	0	0.01	0.01	0.01	0.01	0	0	0	0	0	0	0.01	0	0.01	0.05	0.05	0.06	0.05	0.06	0.05	0.08	0.07
cg03790908	3.64	0.0003	0.003	0.02	0.01	0	0	0	0	0.01	0	0	0	0	0	0.01	0.01	0.01	0	0	0	0	0.01	0.01	0.01	0	0	0.01	0.01	0.01	0.01	0.01	0	0.01	0	0	0	0	0	0	0	0.03	0.03	0.04	0.03	0.02	0.05	0.01	0.01
cg03845289	3.82	0.0001	0.002	0.04	0.02	0	0.01	0.01	0.01	0.01	0.02	0.01	0.01	0.01	0.01	0.01	0.02	0.01	0.02	0.03	0	0.01	0.01	0.01	0.02	0.02	0	0.01	0.01	0.03	0.02	0	0.01	0.01	0.01	0.01	0.02	0.01	0.01	0.01	0.03	0.05	0.05	0.06	0.12	0.07	0.05	0.1	0.09
cg03874199	5.09	5e-07	1e-05	0.08	0.06	0	0	0.01	0	0.02	0.01	0.02	0	0	0.01	0.03	0.03	0.08	0.01	0.05	0	0.02	0.01	0.01	0.03	0.01	0	0.01	0.01	0.01	0.02	0.01	0	0.02	0.01	0.01	0.02	0	0.02	0.01	0.01	0.09	0.07	0.06	0.05	0.07	0.07	0.07	0.09
cg04188273	5.78	1e-08	4e-07	0.03	0.01	0.01	0	0.01	0	0	0.01	0.01	0.01	0	0	0.01	0	0.01	0.01	0.02	0	0.01	0.03	0	0.01	0	0	0	0	0.01	0.01	0	0	0	0.01	0.01	0	0	0	0	0	0.02	0.03	0.05	0.03	0.04	0.04	0.02	0.01
cg04210284	2.71	0.007	0.033	0.03	0.01	0.02	0.01	0.01	0.01	0.02	0.02	0.02	0	0.01	0.01	0.02	0.02	0.02	0	0.01	0.01	0.01	0.02	0.01	0.02	0.01	0.02	0	0.01	0.02	0.01	0.02	0.01	0.02	0.01	0.02	0.02	0.01	0.01	0.01	0.01	0.02	0.03	0.03	0.03	0.02	0.03	0.03	0.02
cg04234680	3.75	0.0002	0.002	0.08	0.04	0.03	0.04	0.03	0.02	0.05	0.04	0.06	0	0.03	0.05	0.04	0.04	0.05	0.02	0.05	0.02	0.05	0.04	0.06	0.04	0.06	0.04	0.03	0.05	0.06	0.07	0.04	0	0.04	0.04	0.05	0.05	0.03	0.01	0.02	0.05	0.07	0.06	0.08	0.05	0.09	0.06	0.11	0.08
cg04237663	2.9	0.004	0.021	0.02	0.02	0	0	0	0	0.01	0	0	0	0	0	0.01	0.01	0.01	0	0.01	0	0.01	0	0	0.02	0.01	0	0	0.02	0.04	0.02	0.01	0	0	0.01	0.01	0	0.01	0.01	0.01	0	0.03	0.03	0.02	0.02	0.03	0.04	0.04	0.02
cg04408488	3.77	0.0002	0.002	0.07	0.03	0.02	0.02	0.03	0.01	0.03	0.05	0.04	0.02	0.02	0.01	0.02	0.03	0.04	0.02	0.04	0.01	0.03	0.03	0.03	0.05	0.04	0.02	0.02	0.03	0.04	0.04	0.04	0.02	0.04	0.04	0.04	0.04	0.01	0.03	0.02	0.03	0.06	0.06	0.06	0.06	0.06	0.06	0.1	0.08
cg04431946	5.5	6e-08	2e-06	0.09	0.02	0.01	0.01	0.01	0.01	0.02	0.02	0.02	0.01	0.01	0	0.03	0.02	0.02	0.01	0.02	0.02	0.01	0.06	0.01	0.03	0.02	0.01	0.02	0.03	0.04	0.04	0.02	0.02	0.02	0.02	0.02	0.01	0.04	0.02	0.01	0.01	0.08	0.1	0.06	0.05	0.05	0.06	0.11	0.09
cg04543008	5.6	3e-08	1e-06	0.05	0.01	0.01	0	0	0	0	0	0.01	0	0	0	0	0	0	0	0.01	0	0.01	0	0	0	0.01	0	0	0	0.01	0	0	0	0.01	0.01	0.01	0	0	0	0	0.01	0.02	0.03	0.03	0.03	0.02	0.03	0.02	0.02
cg04549460	4.79	2e-06	4e-05	0.04	0.03	0	0	0	0	0	0.01	0.01	0	0	0	0.01	0.01	0.02	0	0	0.01	0	0.02	0	0.01	0.01	0.01	0	0.03	0.02	0.04	0.01	0	0	0.05	0.01	0	0	0	0	0	0.03	0.03	0.04	0.03	0.03	0.03	0.05	0.05
cg04597433	6.39	3e-10	2e-08	0.17	0.04	0.02	0.04	0.04	0.02	0.02	0.05	0.05	0.03	0.05	0.06	0.05	0.04	0.07	0.03	0.06	0.05	0.04	0.05	0.05	0.05	0.04	0.06	0.04	0.07	0.1	0.05	0.04	0.03	0.04	0.05	0.07	0.06	0.03	0.03	0.03	0.05	0.1	0.11	0.11	0.12	0.11	0.09	0.06	0.07
cg04633225	4.78	2e-06	4e-05	0.08	0.03	0.03	0.05	0.03	0.03	0.03	0.03	0.03	0.02	0.02	0.04	0.02	0.04	0.04	0.02	0.04	0.02	0.03	0.04	0.05	0.04	0.04	0.03	0.02	0.03	0.05	0.07	0.03	0.01	0.04	0.03	0.04	0.06	0.01	0.03	0.04	0.06	0.05	0.07	0.05	0.05	0.05	0.04	0.06	0.04
cg04672706	5.39	1e-07	3e-06	0.06	0	0	0.01	0	0	0.01	0.01	0	0	0.01	0	0	0.01	0.01	0	0	0	0.01	0.01	0	0.01	0.01	0	0	0.01	0.01	0.01	0.01	0	0.01	0.01	0.01	0.01	0	0.01	0.02	0	0.06	0.06	0.05	0.03	0.06	0.04	0.01	0.01
cg04690395	3.41	0.0007	0.006	0.04	0.02	0.01	0.02	0.02	0.02	0.02	0.03	0.02	0.01	0.03	0.01	0.03	0.03	0.03	0.01	0.04	0.01	0.02	0.03	0.03	0.04	0.02	0.03	0.03	0.02	0.03	0.04	0.04	0.01	0.03	0.02	0.03	0.02	0.02	0.03	0.02	0.03	0.06	0.05	0.05	0.04	0.05	0.04	0.08	0.09
cg04796189	3.52	0.0005	0.004	0.02	0.01	0.01	0.01	0	0	0	0.01	0.01	0	0	0	0.01	0.01	0	0.01	0	0	0.01	0.01	0	0.01	0	0	0	0.01	0.01	0.01	0.01	0	0.01	0.01	0.01	0	0	0.01	0.01	0	0.04	0.03	0.03	0.03	0.02	0.05	0.08	0.09
cg04808029	2.7	0.007	0.034	0.01	0.01	0	0.01	0	0	0.01	0.01	0	0	0	0	0.01	0	0	0.01	0.01	0	0	0.01	0	0	0.01	0.01	0	0	0.01	0	0.01	0	0	0.01	0.01	0.02	0	0	0	0	0.03	0.02	0.03	0.02	0.02	0.03	0	0.01
cg04902729	4.06	5e-05	0.0007	0.08	0.01	0	0	0.01	0	0.02	0	0.02	0.02	0.02	0.03	0.03	0.01	0.01	0	0.02	0.01	0.01	0.03	0.01	0.01	0.01	0	0.01	0.05	0.03	0.03	0.01	0.01	0	0.02	0.01	0	0.01	0	0	0.01	0.09	0.08	0.09	0.05	0.1	0.1	0.09	0.08
cg04975505	3.65	0.0003	0.003	0.02	0.01	0.01	0.01	0	0	0.01	0.01	0.01	0.01	0.01	0	0.01	0.01	0.01	0	0.01	0	0.01	0.03	0.01	0.01	0.01	0.01	0.01	0.01	0.01	0.02	0	0	0.02	0.01	0.02	0.01	0.01	0.01	0.01	0.02	0.04	0.04	0.03	0.04	0.03	0.04	0.06	0.05
cg04996219	6.39	3e-10	2e-08	0.04	0	0	0	0.01	0	0.01	0	0	0.01	0	0	0	0.01	0	0	0	0	0	0.02	0.01	0	0.01	0.01	0	0	0.01	0	0	0	0.01	0	0	0	0.01	0	0	0.01	0.01	0.02	0.01	0.02	0.02	0.03	0.01	0.01
cg05030481	3.26	0.001	0.009	0.02	0.01	0.01	0	0.01	0.01	0.01	0.02	0.01	0.01	0.01	0	0.01	0.02	0.01	0.01	0.02	0	0.01	0.02	0.01	0.02	0.02	0.01	0.01	0.01	0.02	0.01	0.01	0.01	0.01	0.01	0.01	0.02	0.01	0.01	0.01	0.02	0.05	0.04	0.04	0.04	0.04	0.03	0.07	0.07
cg05063138	2.66	0.008	0.037	0.04	0.02	0.02	0.03	0.02	0.02	0.02	0.03	0.03	0.02	0.02	0.04	0.02	0.02	0.03	0.01	0.04	0.01	0.03	0.02	0.02	0.02	0.03	0.01	0.02	0.01	0.02	0.03	0.01	0.01	0.03	0.01	0.02	0.03	0	0.02	0.03	0.04	0.04	0.04	0.04	0.05	0.04	0.04	0.02	0.04
cg05091519	3.45	0.0006	0.005	0.02	0.03	0.03	0.02	0.01	0.01	0.03	0.03	0.03	0.01	0.03	0.01	0.04	0.03	0.04	0.02	0.02	0.01	0.03	0.05	0.02	0.04	0.03	0.02	0.01	0.02	0.03	0.04	0.04	0	0.04	0.03	0.03	0.02	0.01	0.05	0	0.02	0.03	0.03	0.03	0.02	0.02	0.02	0.03	0.02
cg05093169	3.81	0.0002	0.002	0.15	0.03	0	0.01	0.01	0.01	0.02	0.04	0.02	0.01	0.02	0.01	0.01	0.02	0.01	0.01	0.01	0.03	0.02	0.05	0.02	0.03	0.03	0.02	0.01	0.05	0.09	0.03	0.05	0.01	0.03	0.03	0.02	0.02	0.01	0.03	0.01	0.02	0.12	0.14	0.13	0.11	0.14	0.13	0.15	0.13
cg05099387	8.14	2e-15	4e-13	0.16	0.03	0.02	0.04	0.01	0.03	0.03	0.04	0.04	0.02	0.03	0.04	0.04	0.03	0.04	0.01	0.03	0.03	0.04	0.06	0.05	0.06	0.04	0.04	0.03	0.05	0.05	0.05	0.04	0.01	0.04	0.04	0.04	0.03	0.02	0.04	0.03	0.03	0.12	0.13	0.11	0.15	0.11	0.07	0.06	0.08
cg05158197	5.05	6e-07	1e-05	0.03	0.01	0	0	0	0.01	0.01	0.01	0.01	0	0	0	0.01	0.01	0.01	0	0	0	0.01	0.01	0.01	0	0.01	0.01	0	0	0.02	0.01	0.01	0	0	0.01	0.01	0	0.01	0.01	0.01	0	0.04	0.04	0.03	0.03	0.03	0.03	0.05	0.04
cg05182249	3.41	0.0007	0.006	0.09	0.08	0.04	0.02	0.02	0.01	0.04	0.03	0.04	0.02	0.04	0.02	0.03	0.04	0.05	0.02	0.04	0.02	0.03	0.07	0.02	0.06	0.05	0.03	0.03	0.05	0.07	0.08	0.09	0.03	0.05	0.05	0.07	0.04	0.04	0.03	0.02	0.04	0.11	0.11	0.12	0.12	0.12	0.12	0.13	0.12
cg05344430	8.87	7e-18	2e-15	0.05	0.01	0.02	0	0	0.01	0.01	0.01	0	0	0	0	0	0	0.01	0	0.01	0	0.01	0.02	0	0.01	0	0.01	0.01	0	0.01	0.01	0.01	0	0	0	0	0.01	0	0.01	0	0	0.03	0.03	0.04	0.03	0.04	0.04	0.01	0.01
cg05362516	2.9	0.004	0.021	0.04	0.01	0	0	0	0	0.01	0.01	0.01	0.01	0.01	0	0.01	0.01	0	0	0.01	0	0	0.03	0.01	0.02	0.01	0	0.01	0.01	0.01	0.02	0.02	0	0.01	0.02	0.01	0.01	0.01	0.02	0	0.01	0.05	0.04	0.05	0.04	0.04	0.04	0.08	0.06
cg05446424	6.14	1e-09	7e-08	0.07	0.01	0.01	0	0	0	0.01	0.01	0.01	0	0	0	0.01	0	0	0	0.01	0	0.01	0	0	0.02	0	0.01	0	0.01	0.01	0.01	0	0	0.01	0	0.01	0	0.01	0.01	0	0.01	0.03	0.03	0.04	0.05	0.02	0.04	0.01	0.02
cg05666607	6.26	7e-10	4e-08	0.05	0.02	0.04	0	0.01	0.02	0.01	0.02	0.02	0.02	0.03	0.02	0.02	0.03	0.03	0	0.03	0	0.01	0.02	0.02	0.02	0.03	0.02	0.02	0.02	0.03	0.02	0.03	0.01	0.02	0.02	0.03	0.02	0.02	0.02	0.02	0.02	0.06	0.06	0.09	0.07	0.08	0.1	0.03	0.03
cg05694245	2.81	0.005	0.027	0.05	0.02	0.01	0.01	0.01	0.01	0.02	0.03	0.02	0.02	0.02	0.01	0.02	0.04	0.02	0	0.02	0.01	0.01	0.03	0.02	0.02	0.02	0.01	0.02	0.02	0.03	0.03	0.02	0.03	0.02	0.02	0.02	0.01	0.01	0.02	0.01	0.03	0.05	0.05	0.09	0.05	0.04	0.04	0.01	0.02
cg05791136	3.6	0.0003	0.003	0.05	0.03	0.04	0.05	0.03	0.03	0.03	0.04	0.03	0.04	0.05	0.03	0.02	0.03	0.04	0.03	0.04	0.03	0.04	0.04	0.03	0.04	0.03	0.02	0.03	0.02	0.05	0.04	0.04	0.03	0.04	0.03	0.04	0.02	0.03	0.03	0.03	0.04	0.09	0.11	0.09	0.12	0.11	0.12	0.05	0.04
cg05870072	4.38	1e-05	0.0002	0.07	0.03	0.01	0.01	0.01	0.03	0.04	0.02	0.04	0.01	0.05	0.01	0.03	0.02	0.03	0.01	0.02	0.01	0.01	0.04	0.02	0.03	0.03	0.03	0.03	0.02	0.04	0.04	0.02	0.01	0.05	0.04	0.03	0.02	0.01	0.01	0.01	0.02	0.05	0.04	0.04	0.04	0.06	0.04	0.09	0.09
cg05886671	3.12	0.002	0.013	0.1	0.06	0.04	0.06	0.05	0.07	0.08	0.08	0.07	0.06	0.06	0.06	0.08	0.06	0.07	0.04	0.05	0.05	0.06	0.08	0.06	0.08	0.07	0.05	0.07	0.06	0.1	0.07	0.08	0.06	0.08	0.06	0.07	0.05	0.08	0.08	0.06	0.06	0.15	0.13	0.1	0.11	0.15	0.1	0.06	0.05
cg05894910	3.04	0.002	0.015	0.07	0.03	0.02	0	0.04	0	0.01	0	0.01	0.03	0	0	0.01	0.01	0.02	0	0.06	0.01	0.04	0.04	0.01	0.01	0	0	0.03	0.16	0.17	0.03	0.03	0	0.03	0.05	0.06	0.04	0.05	0	0.01	0	0.04	0.08	0.07	0.07	0.04	0.05	0.05	0.08
cg06191898	3.55	0.0004	0.004	0.06	0.04	0.03	0.05	0.03	0.02	0.05	0.05	0.04	0.01	0.03	0.04	0.04	0.05	0.05	0.02	0.06	0.03	0.04	0.05	0.05	0.04	0.04	0.02	0.02	0.03	0.04	0.04	0.04	0.02	0.05	0.04	0.04	0.05	0.04	0.04	0.03	0.05	0.05	0.06	0.06	0.05	0.05	0.06	0.05	0.04
cg06263193	3.5	0.0005	0.004	0.01	0.01	0.01	0	0	0.01	0.01	0.01	0.01	0	0.02	0	0.01	0.02	0.01	0	0.02	0	0	0.01	0	0	0	0	0	0.01	0.02	0.01	0.01	0	0	0.01	0	0.01	0	0.01	0	0.01	0.03	0.03	0.03	0.03	0.03	0.03	0.01	0.01
cg06424860	3.3	0.001	0.008	0.02	0	0	0	0	0	0.01	0.01	0	0	0	0.01	0.01	0.01	0.01	0	0.02	0	0.01	0.01	0	0	0.01	0	0.01	0.01	0.01	0.02	0	0	0.01	0.01	0.01	0.01	0.01	0	0	0.01	0.04	0.04	0.03	0.04	0.06	0.03	0.05	0.03
cg06441568	3.57	0.0004	0.004	0.03	0.01	0.01	0.01	0.01	0.01	0.02	0.02	0.01	0.01	0.01	0.01	0.01	0.03	0.01	0.01	0.03	0	0.01	0.02	0.02	0.03	0.02	0.01	0.02	0.01	0.02	0.03	0.02	0.01	0.02	0.02	0.03	0.02	0.01	0.01	0.01	0.02	0.04	0.04	0.03	0.04	0.03	0.04	0.07	0.06
cg06469345	6.57	1e-10	7e-09	0.15	0.01	0.01	0.01	0.01	0.01	0.01	0.01	0.02	0	0.02	0.01	0.01	0.02	0.03	0.01	0.02	0.01	0.01	0.03	0.02	0.02	0.01	0.01	0.01	0.02	0.04	0.04	0.02	0	0.01	0	0.01	0	0.01	0.02	0.01	0.01	0.07	0.11	0.08	0.04	0.04	0.06	0.04	0.02
cg06614469	3.83	0.0001	0.002	0.06	0.07	0.05	0.06	0.06	0.05	0.05	0.06	0.07	0.04	0.06	0.07	0.07	0.06	0.07	0.05	0.06	0.06	0.06	0.05	0.07	0.05	0.06	0.06	0.06	0.04	0.05	0.07	0.08	0.04	0.05	0.06	0.07	0.06	0.07	0.06	0.04	0.04	0.12	0.1	0.16	0.13	0.11	0.14	0.07	0.06
cg06672560	4.08	5e-05	0.0006	0.12	0.04	0.02	0.01	0.01	0.02	0.02	0.03	0.02	0.01	0.02	0.01	0.05	0.04	0.04	0.01	0.02	0.02	0.02	0.04	0.01	0.03	0.03	0.02	0.02	0.05	0.05	0.05	0.05	0.02	0.03	0.04	0.04	0.03	0.01	0.03	0.01	0.02	0.06	0.06	0.06	0.06	0.06	0.04	0.09	0.08
cg06804921	2.64	0.008	0.039	0.05	0.03	0.03	0.03	0.01	0.01	0.01	0	0.01	0.01	0.02	0.03	0.02	0.01	0.02	0	0.01	0.01	0.03	0.02	0.03	0.04	0.02	0.02	0.05	0.04	0.06	0.01	0.03	0.02	0.04	0.02	0.02	0.02	0.01	0.01	0.03	0.07	0.04	0.07	0.08	0.05	0.08	0.08	0.06	0.04
cg06987468	4.7	3e-06	6e-05	0.19	0.02	0.03	0.01	0.01	0.01	0.02	0.01	0.02	0.01	0.01	0	0.01	0.02	0.01	0.01	0.01	0.01	0.01	0.02	0.03	0.02	0.02	0.01	0.01	0.11	0.11	0.08	0.03	0.01	0.01	0.02	0.01	0.02	0	0.01	0.01	0.03	0.1	0.06	0.1	0.11	0.09	0.11	0.11	0.1
cg07033372	4.25	2e-05	0.0003	0.04	0	0.01	0	0	0	0	0.01	0	0	0.01	0.01	0.01	0.01	0.01	0.01	0	0	0	0	0	0.01	0.01	0	0.01	0	0	0.01	0	0.01	0	0	0.01	0	0	0.01	0	0	0.04	0.04	0.03	0.03	0.04	0.05	0.01	0.01
cg07095995	6.06	2e-09	1e-07	0.04	0	0	0	0	0	0.01	0	0.01	0	0	0.01	0.01	0.01	0.01	0	0.02	0	0.01	0.01	0.01	0.01	0.01	0	0.01	0	0.02	0.01	0	0	0.02	0.01	0.01	0.01	0.01	0.01	0.01	0.01	0.03	0.04	0.04	0.04	0.04	0.04	0.08	0.06
cg07195011	6.34	4e-10	2e-08	0.04	0	0	0	0.01	0	0.02	0	0	0	0	0.02	0	0	0.01	0	0.01	0.01	0.02	0.01	0.01	0.02	0.01	0	0	0	0	0.01	0.01	0	0	0.02	0.02	0	0	0	0.01	0	0.03	0.02	0.02	0.02	0.02	0.02	0.03	0.01
cg07234102	2.58	0.01	0.044	0.02	0.01	0.01	0	0	0	0	0.01	0.01	0	0.01	0	0.01	0.01	0.01	0	0.01	0	0.01	0.01	0.01	0.01	0.01	0.01	0.01	0.01	0.01	0.02	0.01	0	0.02	0.01	0.01	0.01	0.01	0.01	0.01	0.01	0.03	0.04	0.03	0.04	0.04	0.03	0.06	0.04
cg07311313	3.44	0.0006	0.005	0.01	0.01	0	0	0	0	0	0.01	0.01	0	0.02	0	0.03	0	0.01	0.01	0	0	0.02	0	0	0.02	0.01	0.02	0.01	0.01	0.02	0	0.01	0.01	0.01	0.01	0	0.01	0	0.01	0.03	0	0.03	0.04	0.03	0.02	0.04	0.02	0.01	0.01
cg07315745	4.74	3e-06	5e-05	0.12	0.06	0.04	0.04	0.04	0.04	0.04	0.05	0.05	0.05	0.05	0.02	0.06	0.08	0.07	0.05	0.04	0.05	0.05	0.07	0.05	0.05	0.05	0.04	0.04	0.05	0.08	0.06	0.06	0.05	0.04	0.06	0.04	0.06	0.04	0.04	0.04	0.05	0.17	0.17	0.13	0.11	0.14	0.11	0.08	0.05
cg07357987	5.92	5e-09	2e-07	0.11	0.03	0.02	0.01	0.02	0.02	0.03	0.03	0.03	0.02	0.03	0.01	0.04	0.04	0.05	0.03	0.04	0.02	0.01	0.04	0.02	0.04	0.03	0.01	0.03	0.04	0.06	0.04	0.05	0.01	0.04	0.04	0.03	0.04	0.02	0.03	0.02	0.02	0.1	0.05	0.07	0.06	0.05	0.07	0.1	0.09
cg07557260	5.34	1e-07	4e-06	0.13	0.02	0.01	0.02	0.01	0.02	0.02	0.01	0.01	0.02	0.01	0.02	0.02	0.02	0.02	0.02	0.01	0.02	0.02	0.04	0.03	0.02	0.02	0	0.01	0.06	0.08	0.05	0.03	0.02	0.02	0.02	0.02	0.02	0.02	0.01	0.03	0.01	0.13	0.13	0.16	0.1	0.14	0.11	0.05	0.05
cg07621749	4.55	7e-06	0.0001	0.11	0.01	0	0.02	0.01	0.01	0.02	0.03	0.03	0.01	0.02	0.01	0.02	0.02	0.01	0.01	0.02	0.01	0.02	0.04	0.03	0.06	0.03	0.03	0.03	0.04	0.04	0.03	0.02	0.01	0.02	0.02	0.02	0.03	0.01	0.17	0.04	0.09	0.1	0.11	0.11	0.1	0.11	0.11	0.1	0.1
cg07724977	2.65	0.008	0.038	0.01	0.01	0.01	0	0.01	0	0.01	0	0.01	0.01	0.01	0	0	0.02	0.01	0	0.02	0	0.02	0	0.01	0.02	0.01	0.01	0.01	0.01	0.01	0.02	0.01	0	0	0.01	0	0.01	0	0.01	0.02	0.01	0.02	0.02	0.02	0.02	0.03	0.03	0.03	0.02
cg07882671	6.61	8e-11	5e-09	0.04	0.03	0.01	0.01	0.01	0.01	0.01	0.02	0.03	0.01	0	0	0.01	0.03	0.02	0.02	0.02	0	0.02	0.02	0.02	0.02	0.01	0.01	0	0	0.03	0.01	0.02	0.01	0.01	0.01	0	0.01	0	0.02	0.01	0.01	0.03	0.04	0.04	0.03	0.04	0.03	0.03	0.01
cg07897248	4.99	8e-07	2e-05	0.09	0.03	0	0.04	0.04	0.09	0.04	0.02	0.07	0.06	0.03	0.04	0.05	0.04	0.04	0.02	0.05	0.03	0.07	0.04	0.03	0.06	0.03	0.05	0.06	0.03	0.06	0.05	0.03	0.07	0.03	0.06	0.06	0.08	0.03	0.05	0.07	0.06	0.09	0.1	0.15	0.09	0.11	0.14	0.08	0.07
cg07950000	3.58	0.0004	0.003	0.16	0.02	0.01	0.01	0.01	0	0.01	0.01	0.02	0.01	0.01	0	0.02	0.04	0.01	0	0.01	0.01	0.02	0.02	0.02	0.04	0.02	0	0.01	0.11	0.1	0.07	0.05	0.01	0.01	0.02	0.01	0.01	0.01	0.01	0	0.01	0.08	0.06	0.07	0.08	0.06	0.07	0.09	0.09
cg08073312	5.87	7e-09	3e-07	0.08	0.03	0.02	0.02	0.02	0	0.01	0.02	0.03	0	0.02	0.02	0.02	0.02	0.02	0.02	0.03	0.02	0.05	0.04	0.02	0.03	0.03	0.01	0.02	0.03	0.03	0.03	0.03	0.01	0.02	0.03	0.02	0.02	0.06	0.02	0.01	0.01	0.05	0.05	0.06	0.11	0.06	0.07	0.04	0.04
cg08074621	5.53	5e-08	1e-06	0.03	0.01	0.01	0.02	0	0.01	0.01	0.01	0.01	0.01	0	0.01	0.02	0.01	0.01	0.02	0	0	0.01	0.02	0	0.02	0.01	0.01	0.05	0.01	0.02	0.02	0.01	0	0.01	0.01	0.01	0.02	0.01	0.02	0.01	0.01	0.04	0.04	0.04	0.03	0.05	0.04	0.03	0.03
cg08074851	4.89	1e-06	3e-05	0.12	0.04	0.03	0.03	0.05	0.03	0.04	0.05	0.04	0.03	0.03	0.02	0.07	0.03	0.05	0.02	0.03	0.03	0.04	0.05	0.02	0.05	0.05	0.04	0.03	0.05	0.07	0.05	0.04	0.01	0.04	0.03	0.06	0.04	0.03	0.03	0.02	0.04	0.15	0.15	0.11	0.12	0.1	0.12	0.06	0.05
cg08132837	3.21	0.001	0.01	0.03	0.01	0	0.01	0.01	0.01	0.01	0.02	0.02	0.01	0.01	0.01	0.02	0.01	0.01	0.01	0.02	0	0.01	0.01	0.03	0.02	0.01	0	0.02	0.02	0.02	0.02	0.02	0.01	0.01	0.01	0.01	0.03	0.01	0.01	0.01	0.01	0.05	0.07	0.06	0.05	0.05	0.05	0.07	0.06
cg08323075	3.28	0.001	0.008	0.05	0.03	0.02	0.04	0.02	0.01	0.03	0.02	0.03	0.03	0.02	0.03	0.02	0.03	0.01	0	0.03	0.01	0.02	0.04	0.04	0.04	0.03	0.03	0.02	0.02	0.03	0.03	0.03	0.01	0.03	0.02	0.02	0.05	0.02	0.02	0.01	0.03	0.03	0.04	0.04	0.05	0.04	0.03	0.04	0.03
cg08327269	6.89	1e-11	1e-09	0.02	0.01	0.01	0.01	0.02	0	0.01	0.01	0.02	0	0.01	0.03	0.01	0.01	0.02	0	0.02	0	0	0.01	0.01	0.01	0.01	0.01	0.01	0.02	0.01	0.02	0.01	0	0.01	0	0.01	0.01	0	0.01	0.01	0.02	0.03	0.04	0.03	0.03	0.04	0.02	0.01	0.01
cg08330778	4.7	3e-06	6e-05	0.07	0.02	0.01	0.02	0.01	0.01	0.02	0.03	0.03	0.02	0.02	0.01	0.02	0.03	0.04	0.01	0.03	0.01	0.03	0.05	0.03	0.04	0.04	0.01	0.03	0.04	0.08	0.06	0.05	0.02	0.05	0.02	0.04	0.03	0.01	0.02	0.02	0.03	0.07	0.08	0.07	0.06	0.07	0.06	0.09	0.09
cg08413157	4.26	2e-05	0.0003	0.03	0.01	0	0.02	0.01	0	0.01	0.02	0.01	0.01	0.01	0.02	0.02	0.01	0.01	0	0.03	0.01	0.02	0.01	0.02	0.02	0.02	0.01	0.01	0	0.02	0.01	0.02	0.01	0.02	0.01	0.02	0.02	0	0.02	0.01	0.02	0.02	0.03	0.04	0.03	0.03	0.02	0.02	0.02
cg08448701	6.43	3e-10	1e-08	0.1	0.01	0.01	0.01	0.01	0	0.01	0.01	0.01	0	0.01	0.01	0.01	0.01	0.01	0	0	0	0.02	0.02	0.01	0.01	0.01	0.01	0.01	0.01	0.02	0.02	0.02	0	0.02	0.02	0.01	0.01	0.01	0.01	0	0.02	0.04	0.05	0.05	0.04	0.05	0.03	0.02	0.02
cg08478074	2.75	0.006	0.03	0.04	0.04	0.02	0.02	0.03	0.02	0.02	0.02	0.02	0.02	0.03	0.03	0.02	0.03	0.01	0.03	0.04	0.02	0.03	0.02	0.03	0.03	0.02	0.02	0.04	0.01	0.02	0.02	0.03	0.03	0.03	0.02	0.03	0.04	0.02	0.02	0.02	0.03	0.07	0.05	0.07	0.06	0.06	0.07	0.05	0.03
cg08478447	3.39	0.0008	0.006	0.01	0	0	0	0	0	0	0	0	0	0	0	0	0	0	0	0	0	0	0	0	0	0	0	0	0	0.01	0.01	0	0	0	0.01	0	0	0	0	0	0	0.01	0.02	0.02	0.03	0.02	0.03	0.04	0.05
cg08530317	2.65	0.008	0.038	0.09	0.04	0.02	0.04	0.05	0.05	0.04	0.03	0.04	0.06	0.04	0.03	0.03	0.02	0.05	0.04	0.06	0.03	0.05	0.07	0.06	0.08	0.05	0.05	0.1	0.04	0.09	0.05	0.04	0.06	0.04	0.04	0.09	0.04	0.06	0.04	0.06	0.08	0.14	0.13	0.12	0.1	0.12	0.15	0.1	0.07
cg08592707	6.48	2e-10	1e-08	0.03	0.02	0.01	0.01	0.01	0	0.01	0.02	0.02	0.01	0.01	0.02	0.01	0.01	0.02	0.01	0.01	0.01	0.01	0.02	0.02	0.02	0.03	0.02	0.01	0.03	0.05	0.03	0.02	0.01	0.02	0.01	0.01	0.02	0.01	0.01	0.01	0.02	0.03	0.05	0.05	0.04	0.04	0.04	0.03	0.03
cg08593261	6.34	4e-10	2e-08	0.04	0.01	0.01	0	0.01	0.02	0.01	0	0.01	0	0.01	0	0.01	0.01	0.01	0	0.02	0.01	0.01	0.01	0	0.01	0	0	0.01	0.01	0.01	0.02	0.01	0.01	0.01	0.01	0.01	0.01	0.01	0.01	0.01	0	0.03	0.03	0.03	0.03	0.03	0.02	0.01	0.01
cg08681432	5.7	2e-08	6e-07	0.04	0.01	0	0.02	0.02	0	0.02	0.01	0	0.01	0.01	0.01	0.02	0.02	0.02	0.01	0.02	0	0.02	0.01	0.02	0.03	0.02	0.02	0.02	0.01	0.03	0.02	0.03	0	0.01	0.01	0.02	0.02	0	0.01	0.01	0.01	0.03	0.06	0.05	0.05	0.05	0.07	0.02	0.02
cg08696727	4.78	2e-06	4e-05	0.06	0.01	0.01	0.02	0.01	0.01	0.01	0.02	0.01	0.02	0.01	0.01	0.01	0.01	0.01	0	0.01	0.01	0.01	0.02	0.02	0.01	0.01	0	0.02	0.03	0.02	0.02	0.01	0.01	0.02	0.02	0.02	0.02	0	0.02	0.03	0.02	0.02	0.04	0.06	0.03	0.03	0.02	0.02	0.03
cg08751472	5.18	3e-07	8e-06	0.06	0.05	0.03	0.03	0.04	0.03	0.03	0.05	0.04	0.03	0.03	0.02	0.04	0.05	0.05	0.05	0.03	0.03	0.02	0.04	0.03	0.04	0.02	0.03	0.04	0.04	0.06	0.06	0.04	0.02	0.05	0.03	0.03	0.05	0.03	0.06	0.05	0.04	0.06	0.07	0.09	0.11	0.1	0.06	0.06	0.04
cg08834401	3.85	0.0001	0.001	0.11	0.06	0.12	0	0.06	0.02	0.06	0.07	0.08	0.08	0.07	0.01	0.12	0.05	0.02	0.09	0.15	0.02	0.02	0.07	0.05	0.03	0.05	0.03	0.06	0.01	0.02	0.08	0.11	0	0.04	0.05	0.05	0.07	0.05	0.01	0.11	0.02	0.12	0.13	0.14	0.14	0.13	0.14	0.15	0.18
cg08870743	2.93	0.003	0.02	0.04	0.02	0	0.03	0.01	0.01	0.03	0.03	0.02	0	0.02	0.03	0.02	0.03	0.02	0.02	0.03	0.01	0.03	0.01	0.03	0.03	0.02	0.01	0.01	0.01	0.02	0.04	0.03	0	0.03	0.03	0.03	0.02	0.02	0.01	0	0.02	0.05	0.03	0.06	0.06	0.05	0.04	0.04	0.03
cg08911275	4.16	4e-05	0.0005	0.03	0.01	0	0	0	0.01	0	0	0	0	0	0	0	0	0	0	0	0.02	0	0	0	0	0	0.01	0.02	0	0	0.01	0	0	0	0.02	0	0.01	0.01	0	0	0	0.03	0.04	0.04	0.03	0.04	0.04	0.04	0.03
cg08961408	5.86	7e-09	3e-07	0.06	0.05	0.02	0.01	0.02	0.02	0.04	0.07	0.05	0.02	0.04	0.01	0.08	0.04	0.06	0.05	0.04	0.01	0.02	0.04	0.03	0.06	0.05	0.03	0.04	0.03	0.06	0.06	0.09	0.01	0.05	0.05	0.04	0.01	0.02	0.06	0.04	0.05	0.07	0.05	0.07	0.1	0.08	0.1	0.07	0.1
cg09010671	3.89	0.0001	0.001	0.02	0.01	0.02	0.01	0.01	0.01	0.02	0.02	0.01	0.01	0.02	0.02	0.01	0.01	0.02	0.01	0.02	0.01	0.01	0.02	0.01	0.02	0.01	0.01	0.01	0.01	0.02	0.02	0.01	0.01	0.02	0.01	0.02	0.03	0.01	0.02	0	0.02	0.03	0.03	0.03	0.04	0.03	0.04	0.04	0.03
cg09137696	3.8	0.0002	0.002	0.07	0.02	0.01	0.02	0.01	0.01	0.01	0.02	0.01	0.01	0.01	0.01	0.01	0.02	0.02	0.01	0.02	0.01	0.02	0.03	0.02	0.03	0.01	0.01	0.01	0.02	0.15	0.04	0.04	0.01	0.01	0.03	0.01	0.02	0.01	0.06	0.02	0.03	0.06	0.07	0.07	0.08	0.06	0.09	0.1	0.12
cg09578028	4.87	1e-06	3e-05	0.09	0.02	0.01	0	0	0.01	0.03	0.01	0.01	0.01	0.02	0	0.01	0.01	0.01	0.01	0.01	0	0.01	0.01	0	0.03	0.01	0.01	0.02	0.01	0.02	0.01	0.01	0	0.02	0.03	0.01	0.01	0.01	0	0	0.01	0.1	0.06	0.06	0.11	0.06	0.08	0.08	0.07
cg09683824	2.55	0.011	0.046	0.05	0.02	0.01	0.01	0	0.03	0.01	0.03	0.03	0.02	0.02	0	0.04	0.02	0.03	0.03	0.02	0.01	0.03	0.04	0.02	0.03	0.03	0.02	0.02	0.02	0.06	0.04	0.03	0.02	0.03	0.02	0.03	0.03	0.01	0.03	0.01	0.02	0.09	0.1	0.1	0.08	0.09	0.11	0.05	0.04
cg09868336	4.67	4e-06	7e-05	0.07	0.05	0.05	0.07	0.04	0.04	0.05	0.1	0.08	0.02	0.08	0.07	0.08	0.05	0.07	0.03	0.04	0.05	0.08	0.06	0.06	0.09	0.08	0.05	0.04	0.06	0.06	0.07	0.1	0.03	0.08	0.07	0.07	0.07	0.03	0.08	0.04	0.06	0.11	0.13	0.12	0.18	0.11	0.09	0.1	0.07
cg09968620	3.94	9e-05	0.001	0.02	0.01	0.01	0	0	0	0.03	0.02	0.01	0	0.01	0	0.03	0.02	0.02	0	0.01	0	0.01	0.02	0.01	0.02	0.01	0.01	0.01	0.01	0.01	0.04	0.01	0	0.01	0.01	0.01	0.01	0.01	0.01	0.01	0.01	0.04	0.04	0.05	0.04	0.05	0.04	0.08	0.07
cg10021043	4.11	4e-05	0.0006	0.03	0.01	0.02	0.01	0	0	0.02	0.03	0.01	0.01	0	0	0.01	0.01	0.01	0	0.07	0.01	0.02	0	0.01	0	0.01	0	0.01	0.06	0.08	0.03	0.01	0	0	0.01	0.02	0	0	0	0	0.01	0.08	0.06	0.06	0.08	0.06	0.06	0.08	0.07
cg10071824	2.61	0.009	0.041	0.06	0.04	0.04	0.08	0.03	0.03	0.03	0.04	0.05	0.04	0.04	0.06	0.06	0.04	0.05	0.03	0.05	0.04	0.04	0.05	0.07	0.05	0.05	0.05	0.04	0.03	0.04	0.04	0.05	0.03	0.06	0.05	0.04	0.05	0.03	0.05	0.03	0.05	0.07	0.08	0.05	0.09	0.05	0.07	0.04	0.06
cg10094616	5.51	5e-08	2e-06	0.07	0.02	0.01	0.01	0.02	0.01	0.01	0.02	0.01	0	0.01	0.01	0.02	0.01	0.01	0	0.03	0	0	0.02	0.02	0.01	0.03	0.01	0.01	0.02	0.05	0.02	0.02	0.01	0.01	0.01	0.01	0.01	0	0.01	0.02	0.02	0.05	0.05	0.07	0.04	0.04	0.03	0.02	0.02
cg10281002	5	8e-07	2e-05	0.1	0	0.02	0	0.03	0.12	0.05	0.12	0.07	0.08	0.01	0	0	0.01	0	0	0	0	0	0.01	0	0.01	0.01	0	0	0.02	0.03	0.01	0.01	0	0	0	0	0	0	0.04	0.02	0.02	0.12	0.13	0.12	0.11	0.09	0.14	0.09	0.1
cg10343742	2.85	0.004	0.024	0.23	0.06	0.02	0.03	0.03	0.02	0.05	0.04	0.05	0.03	0.03	0.02	0.04	0.04	0.06	0.03	0.06	0.04	0.05	0.06	0.06	0.07	0.05	0.03	0.05	0.15	0.18	0.12	0.11	0.03	0.06	0.06	0.06	0.08	0.03	0.04	0.03	0.06	0.15	0.17	0.16	0.14	0.16	0.16	0.16	0.15
cg10351287	4.18	3e-05	0.0004	0.03	0.01	0	0	0.01	0	0	0.01	0	0	0	0	0	0	0.01	0	0	0	0	0.01	0	0	0.01	0	0.01	0	0.01	0	0.01	0.01	0	0	0.01	0	0	0.01	0.01	0	0.04	0.02	0.03	0.03	0.03	0.03	0.01	0.01
cg10406295	7.38	5e-13	5e-11	0.07	0	0	0	0	0	0	0	0.01	0	0	0	0	0	0	0	0.01	0	0.01	0	0	0.01	0	0	0	0	0.02	0.01	0	0.01	0	0	0.02	0.01	0	0	0	0	0.04	0.06	0.05	0.05	0.05	0.05	0.05	0.07
cg10460820	3.25	0.001	0.009	0.03	0.02	0.01	0.01	0.02	0.01	0.02	0.02	0.02	0.01	0.01	0.01	0.02	0.03	0.02	0.01	0.03	0	0.02	0.02	0.01	0.02	0.01	0.02	0.02	0.02	0.03	0.03	0.02	0.02	0.01	0.02	0.02	0.02	0.01	0.01	0.01	0.03	0.04	0.05	0.04	0.05	0.05	0.05	0.08	0.08
cg10530281	4.05	6e-05	0.0007	0.01	0.04	0	0	0	0	0	0.01	0.02	0	0	0	0	0.03	0.01	0	0	0	0	0	0	0.01	0	0	0	0.01	0.01	0.01	0	0	0.01	0	0.01	0	0	0	0.01	0	0.02	0.02	0.03	0.02	0.02	0.03	0.04	0.04
cg10615414	5.37	1e-07	3e-06	0.03	0.01	0.01	0.01	0.01	0	0.01	0.01	0.01	0.01	0.01	0	0	0.02	0.01	0	0.01	0.02	0.01	0.02	0.01	0.01	0.01	0.01	0.01	0.01	0.01	0.02	0.01	0	0.01	0	0.02	0	0	0.01	0.01	0.01	0.02	0.04	0.04	0.04	0.04	0.03	0.03	0.02
cg10755973	2.76	0.006	0.03	0.02	0	0	0	0	0	0	0	0	0	0	0	0	0	0	0	0.01	0	0	0.01	0	0	0	0	0.01	0	0	0	0	0.01	0	0	0	0	0	0.01	0	0	0.02	0.02	0.02	0.02	0.02	0.02	0.01	0.01
cg10810799	4.13	4e-05	0.0005	0.07	0.03	0.01	0.02	0.01	0	0.01	0.02	0.03	0.01	0.02	0.01	0.01	0	0.02	0	0	0	0.01	0.02	0.01	0.05	0.02	0.04	0.04	0.02	0.02	0.03	0.04	0.01	0.01	0.01	0.01	0.03	0.01	0.01	0.02	0.02	0.05	0.07	0.08	0.06	0.1	0.09	0.09	0.09
cg10824063	5.6	3e-08	1e-06	0.1	0.03	0.07	0.01	0.01	0.01	0.03	0.03	0.02	0.01	0.02	0.01	0.02	0.03	0.03	0	0.01	0.01	0.04	0.03	0.02	0.04	0.03	0.02	0.01	0.04	0.04	0.08	0.04	0.01	0.04	0.02	0.02	0.02	0.01	0.02	0.01	0.02	0.07	0.08	0.09	0.06	0.07	0.07	0.14	0.08
cg11021744	5.25	2e-07	6e-06	0.04	0.02	0.01	0.01	0	0.01	0.01	0.02	0.01	0.01	0.01	0.01	0.03	0.01	0.01	0	0.01	0.01	0	0.02	0	0.01	0.01	0	0	0	0.02	0.02	0.02	0	0.01	0	0.02	0.02	0.01	0.03	0.01	0	0.08	0.06	0.09	0.1	0.07	0.12	0.01	0.01
cg11064073	3.03	0.003	0.016	0.02	0.01	0.01	0	0	0	0	0.02	0	0	0	0	0.01	0.01	0	0	0	0.01	0	0.01	0	0.01	0.01	0	0	0.02	0.02	0.01	0.01	0	0.02	0.05	0	0	0	0	0	0	0.05	0.08	0.07	0.06	0.08	0.06	0.08	0.04
cg11082362	6.5	2e-10	1e-08	0.02	0.01	0.01	0	0	0.01	0.01	0.01	0	0	0.01	0	0.01	0.01	0.01	0.01	0.01	0	0.01	0.01	0	0.01	0.01	0	0	0.01	0.01	0.01	0.01	0	0.01	0.01	0	0.01	0	0.01	0.01	0.02	0.05	0.05	0.04	0.02	0.05	0.03	0.01	0.02
cg11248413	4.56	6e-06	0.0001	0.08	0.01	0.01	0	0	0	0.01	0.02	0.01	0.01	0.01	0.01	0.01	0.01	0.01	0	0.01	0	0.01	0.01	0.01	0.02	0.01	0	0.01	0.01	0.02	0.02	0.01	0	0.01	0.01	0.02	0.01	0	0.01	0.01	0.01	0.11	0.09	0.09	0.11	0.11	0.1	0.1	0.09
cg11302943	4.53	7e-06	0.0001	0.05	0.01	0.01	0.01	0.01	0.01	0.01	0.01	0.01	0	0.01	0	0.01	0.01	0.01	0.01	0.01	0	0.01	0	0.01	0.01	0.01	0	0.01	0.01	0.01	0.02	0.01	0	0	0.01	0.01	0.02	0.01	0.01	0.01	0.02	0.03	0.04	0.03	0.05	0.04	0.05	0.01	0.02
cg11334771	5.12	4e-07	1e-05	0.08	0.03	0.03	0.07	0.03	0.03	0.04	0.04	0.04	0.02	0.03	0.07	0.04	0.04	0.03	0.03	0.05	0.03	0.03	0.03	0.07	0.04	0.04	0.03	0.04	0.03	0.03	0.04	0.05	0.03	0.04	0.03	0.04	0.05	0.04	0.04	0.04	0.06	0.1	0.08	0.12	0.11	0.11	0.06	0.08	0.06
cg11354629	8.66	4e-17	9e-15	0.09	0.02	0.02	0.04	0.03	0.03	0.03	0.03	0.03	0.02	0.03	0.04	0.03	0.02	0.03	0	0.04	0.04	0.02	0.03	0.02	0.03	0.03	0.03	0.03	0.02	0.04	0.04	0.04	0.02	0.02	0.02	0.03	0.02	0.03	0.03	0.02	0.01	0.12	0.12	0.09	0.11	0.09	0.08	0.04	0.03
cg11419506	2.88	0.004	0.023	0.06	0.02	0.01	0.02	0.02	0.01	0.02	0.02	0.02	0.01	0.01	0.02	0.02	0.02	0.02	0.02	0.03	0.01	0.02	0.02	0.03	0.03	0.02	0.01	0.01	0.03	0.03	0.02	0.02	0.03	0.03	0.02	0.02	0.02	0.01	0.02	0.01	0.03	0.05	0.04	0.06	0.04	0.04	0.04	0.03	0.02
cg11722699	5.63	3e-08	9e-07	0.05	0.01	0.01	0.01	0	0.01	0.01	0.01	0.01	0.02	0.02	0.01	0.01	0.01	0.02	0	0.02	0.01	0.02	0.02	0.01	0.01	0.02	0.01	0.01	0.01	0.01	0.01	0.01	0.01	0.01	0.01	0.01	0.02	0.02	0	0.02	0.02	0.03	0.04	0.05	0.04	0.04	0.03	0.03	0.02
cg11723848	6.89	1e-11	1e-09	0.06	0.01	0.01	0	0	0	0.01	0.01	0.01	0	0.01	0	0.02	0.01	0.01	0	0.01	0	0.01	0.01	0	0.01	0.01	0	0.01	0.01	0.01	0.01	0.01	0	0.01	0.01	0.01	0	0.01	0	0.01	0	0.05	0.04	0.04	0.03	0.03	0.03	0.02	0.02
cg11825621	3.6	0.0003	0.003	0.06	0.01	0.01	0	0	0.02	0.01	0.01	0.01	0.01	0	0	0.01	0.01	0.03	0	0.01	0	0.01	0.02	0	0.01	0.01	0	0.01	0.02	0.01	0.03	0.02	0	0.01	0.01	0	0	0	0.02	0.01	0.01	0.02	0.02	0.11	0.03	0.02	0.02	0.01	0.06
cg11848563	5.85	8e-09	3e-07	0.11	0.03	0.02	0.03	0.02	0.02	0.04	0.04	0.03	0.02	0.04	0.02	0.04	0.05	0.06	0.03	0.05	0.02	0.03	0.04	0.03	0.04	0.04	0.03	0.03	0.04	0.05	0.06	0.04	0.02	0.05	0.05	0.03	0.04	0.03	0.05	0.03	0.05	0.13	0.12	0.12	0.12	0.12	0.08	0.12	0.1
cg11947011	2.92	0.004	0.021	0.06	0.01	0	0.02	0.02	0.01	0.02	0.03	0.03	0.02	0.02	0.02	0.02	0.03	0.03	0.01	0.03	0.02	0.02	0.03	0.04	0.05	0.03	0.01	0.03	0.04	0.05	0.03	0.03	0.01	0.03	0.02	0.03	0.03	0.01	0.03	0.01	0.03	0.1	0.11	0.12	0.09	0.12	0.1	0.11	0.1
cg11979589	5.3	2e-07	4e-06	0.03	0.02	0.01	0	0.01	0.01	0.01	0.01	0.01	0.01	0.01	0	0.02	0.01	0.01	0	0.02	0.01	0.01	0	0	0.02	0.01	0	0.01	0	0.01	0.01	0.01	0.01	0	0.01	0.01	0	0	0.01	0	0.01	0.03	0.03	0.04	0.02	0.03	0.04	0.02	0.01
cg12042587	4.24	3e-05	0.0004	0.04	0	0.01	0	0.01	0.01	0.01	0.02	0.01	0	0	0.01	0.01	0.02	0.02	0.01	0.01	0.01	0.02	0.02	0.02	0.01	0.01	0.01	0.01	0.01	0.02	0.02	0.02	0	0.01	0.01	0.02	0.02	0.01	0.01	0.01	0.02	0.03	0.04	0.03	0.04	0.05	0.04	0.02	0.01
cg12071328	6.4	3e-10	2e-08	0.13	0.13	0.11	0.01	0.01	0.02	0.05	0.05	0.05	0.02	0.06	0.03	0.04	0.07	0.07	0.03	0.02	0.06	0.14	0.08	0.03	0.08	0.03	0.1	0.03	0.06	0.07	0.09	0.07	0.02	0.05	0.05	0.03	0.03	0.01	0.06	0.03	0.05	0.11	0.15	0.11	0.07	0.12	0.09	0.13	0.05
cg12180703	5.07	5e-07	1e-05	0.14	0.04	0.04	0.02	0.04	0.04	0.06	0.05	0.04	0.03	0.03	0.03	0.05	0.03	0.05	0.05	0.03	0.02	0.05	0.05	0.05	0.04	0.03	0.04	0.03	0.02	0.06	0.05	0.04	0.04	0.04	0.03	0.03	0.03	0.04	0.05	0.03	0.06	0.08	0.09	0.1	0.11	0.14	0.12	0.06	0.06
cg12219082	5.51	5e-08	2e-06	0.03	0.01	0.01	0	0.01	0.01	0.02	0.02	0.01	0	0	0	0.02	0.01	0.01	0.01	0.03	0	0	0.01	0	0.01	0	0.01	0.01	0	0.02	0.02	0.01	0	0.02	0.01	0.02	0.01	0	0	0	0.03	0.06	0.06	0.03	0.05	0.07	0.06	0.04	0.03
cg12307306	4.44	1e-05	0.0002	0.03	0	0	0	0.01	0	0	0	0.01	0	0	0	0	0	0.01	0	0	0	0	0.01	0.01	0.01	0.01	0	0.01	0	0.01	0.01	0.01	0	0	0.01	0.01	0	0	0	0	0.01	0.02	0.02	0.03	0.02	0.02	0.02	0.05	0.03
cg12401926	2.98	0.003	0.018	0.08	0.08	0.06	0.11	0.06	0.07	0.09	0.1	0.08	0.07	0.09	0.11	0.1	0.1	0.11	0.06	0.1	0.06	0.09	0.09	0.13	0.11	0.07	0.06	0.06	0.05	0.11	0.11	0.08	0.06	0.09	0.09	0.08	0.12	0.07	0.09	0.06	0.12	0.16	0.14	0.11	0.18	0.13	0.18	0.11	0.08
cg12412079	7.94	9e-15	1e-12	0.04	0.01	0.01	0	0	0	0.01	0.01	0.01	0	0	0.01	0.01	0	0.01	0	0.01	0.02	0	0.01	0.01	0.02	0.01	0	0.01	0.02	0.03	0.02	0.02	0	0.01	0.01	0	0.03	0	0.02	0.02	0.02	0.05	0.07	0.08	0.07	0.06	0.04	0.03	0.02
cg12417685	6.22	9e-10	5e-08	0.03	0.01	0.01	0	0.01	0.02	0.01	0.01	0.01	0	0.01	0	0.02	0.01	0.02	0.01	0	0.01	0	0.02	0.01	0.02	0.01	0.01	0.01	0.01	0.02	0.02	0.02	0	0.01	0.01	0	0.01	0.01	0.01	0.02	0.01	0.04	0.04	0.04	0.03	0.05	0.04	0.02	0.02
cg12506005	2.56	0.011	0.045	0.05	0.05	0.04	0.06	0.03	0.03	0.05	0.05	0.05	0.03	0.05	0.05	0.06	0.05	0.05	0.02	0.07	0.04	0.05	0.05	0.04	0.05	0.06	0.03	0.03	0.04	0.06	0.06	0.04	0.03	0.03	0.04	0.06	0.06	0.04	0.04	0.03	0.07	0.12	0.09	0.09	0.06	0.07	0.06	0.08	0.06
cg12528713	3.95	9e-05	0.001	0.04	0.04	0.03	0.03	0.01	0.01	0.04	0.03	0.04	0.02	0.03	0.02	0.02	0.03	0.04	0.01	0.03	0.02	0.03	0.04	0.04	0.04	0.03	0.02	0.02	0.02	0.04	0.04	0.04	0.01	0.03	0.03	0.03	0.03	0.02	0.04	0	0.04	0.05	0.04	0.04	0.03	0.04	0.05	0.03	0.03
cg12573071	3.06	0.002	0.015	0.01	0	0	0	0	0	0.01	0.01	0.01	0	0	0	0.01	0.01	0.01	0	0.02	0	0	0.01	0.01	0.02	0.01	0	0.01	0	0.02	0.02	0.01	0	0.01	0	0.01	0.01	0	0.01	0	0.02	0.03	0.03	0.03	0.03	0.03	0.02	0.07	0.06
cg12628145	3.17	0.002	0.011	0.02	0.02	0.02	0.03	0.02	0.02	0.01	0.02	0.02	0.01	0.01	0.02	0.02	0.02	0.02	0.01	0.02	0.01	0.03	0	0.02	0.01	0.02	0.03	0.01	0.02	0.02	0.02	0.01	0.03	0.04	0.03	0.02	0.03	0.02	0.01	0	0.01	0.04	0.03	0.04	0.04	0.05	0.06	0.03	0.03
cg12743978	2.74	0.006	0.032	0.17	0.04	0.02	0.02	0.02	0.02	0.05	0.06	0.07	0.06	0.02	0.01	0.04	0.04	0.02	0.01	0.05	0.03	0.05	0.06	0.07	0.03	0.02	0.01	0.02	0.14	0.16	0.1	0.05	0.03	0.04	0.03	0.03	0.03	0.02	0.04	0.02	0.05	0.1	0.07	0.11	0.08	0.08	0.06	0.09	0.09
cg12839593	3.56	0.0004	0.004	0.03	0.01	0.01	0	0.01	0	0.01	0	0.01	0	0	0	0.02	0.01	0.01	0	0.01	0	0.01	0.01	0.01	0.01	0.01	0.01	0.01	0.01	0.02	0.02	0.02	0	0.01	0	0.01	0.01	0	0.01	0.01	0.01	0.03	0.03	0.03	0.03	0.04	0.05	0.07	0.07
cg12859211	3.02	0.003	0.016	0.06	0.02	0	0.01	0.02	0	0.01	0.01	0.03	0	0.01	0.02	0.01	0.03	0.02	0	0	0.01	0.03	0.03	0.02	0.02	0.02	0	0	0.03	0.04	0.03	0.03	0	0.02	0.02	0.03	0.01	0	0.01	0	0.01	0.04	0.05	0.04	0.05	0.06	0.05	0.06	0.04
cg12882697	8.28	7e-16	1e-13	0.08	0.04	0.03	0.02	0.04	0.03	0.04	0.04	0.04	0.04	0.03	0.03	0.05	0.04	0.03	0.03	0.03	0.02	0.04	0.04	0.03	0.03	0.03	0.02	0.03	0.03	0.04	0.05	0.04	0.03	0.03	0.03	0.03	0.06	0.04	0.04	0.03	0.03	0.13	0.12	0.11	0.12	0.12	0.15	0.06	0.07
cg12936746	4.69	3e-06	6e-05	0.02	0	0	0	0	0	0	0	0.01	0	0	0	0	0	0	0	0	0	0	0.01	0	0	0	0	0.01	0	0.01	0.01	0	0	0	0.02	0.01	0	0	0.01	0	0	0.03	0.03	0.02	0.02	0.02	0.03	0.03	0
cg13078140	7.37	5e-13	6e-11	0.13	0.03	0.04	0.04	0.01	0.02	0.03	0.02	0.03	0.02	0.03	0.04	0.04	0.04	0.03	0.03	0.07	0.02	0.04	0.04	0.06	0.03	0.03	0.02	0.03	0.07	0.05	0.06	0.04	0.02	0.04	0.03	0.04	0.05	0.03	0.03	0.04	0.08	0.11	0.1	0.11	0.08	0.09	0.09	0.08	0.06
cg13177747	5.25	2e-07	5e-06	0.09	0.07	0.05	0.09	0.05	0.04	0.06	0.05	0.05	0.03	0.06	0.08	0.06	0.06	0.07	0.02	0.07	0.03	0.04	0.06	0.07	0.06	0.06	0.05	0.05	0.07	0.08	0.07	0.05	0.04	0.05	0.04	0.06	0.08	0.06	0.05	0.03	0.08	0.1	0.09	0.11	0.12	0.1	0.11	0.1	0.07
cg13187788	2.57	0.01	0.045	0.02	0.01	0	0.01	0.01	0.02	0.01	0.02	0.01	0.01	0.02	0.03	0.02	0.01	0.01	0	0.02	0.01	0.01	0.02	0.03	0.01	0.02	0	0.02	0.02	0.04	0.02	0.02	0.01	0.02	0.01	0.02	0.03	0.01	0.02	0.01	0.01	0.03	0.05	0.04	0.04	0.04	0.05	0.03	0.03
cg13237033	3.09	0.002	0.014	0.02	0	0	0	0	0	0.01	0.01	0.01	0	0	0	0.01	0	0.01	0	0.01	0	0	0.01	0.01	0.02	0.02	0.01	0.01	0.02	0.02	0.02	0.01	0	0.01	0.01	0.01	0.01	0.01	0	0.01	0.01	0.03	0.04	0.03	0.03	0.03	0.04	0.06	0.04
cg13281139	6.09	2e-09	9e-08	0.1	0.05	0.03	0.07	0	0.03	0.05	0.05	0.04	0.02	0.03	0.04	0.05	0.06	0.04	0.02	0.07	0.04	0.04	0.06	0.07	0.05	0.04	0.03	0.05	0.05	0.08	0.06	0.05	0.04	0.04	0.05	0.04	0.05	0.03	0.06	0.04	0.07	0.09	0.1	0.09	0.05	0.08	0.04	0.05	0.06
cg13325154	5.14	4e-07	9e-06	0.03	0.02	0.02	0.04	0.01	0.01	0.03	0.04	0.03	0	0.03	0.05	0.03	0.04	0.04	0.01	0.03	0.02	0.05	0.04	0.04	0.05	0.04	0.03	0.02	0.02	0.05	0.05	0.03	0.02	0.04	0.04	0.04	0.04	0.04	0.02	0.02	0.04	0.08	0.06	0.04	0.06	0.05	0.05	0.05	0.05
cg13363454	3.14	0.002	0.012	0.05	0.02	0.02	0.01	0.01	0.01	0.04	0.08	0.04	0.02	0.04	0.01	0.04	0.04	0.07	0.02	0.02	0.02	0.02	0.05	0.03	0.07	0.05	0.02	0.03	0.01	0.04	0.04	0.04	0.02	0.03	0.02	0.03	0.03	0.02	0.04	0.03	0.02	0.05	0.07	0.06	0.06	0.08	0.07	0.1	0.1
cg13368756	6.97	8e-12	6e-10	0.06	0.01	0	0	0	0.01	0.01	0	0	0	0.01	0	0.01	0	0.01	0	0.01	0	0.01	0.01	0	0.02	0.01	0	0.01	0	0.01	0.02	0.01	0.02	0	0	0.02	0.01	0	0.01	0	0	0.04	0.04	0.04	0.05	0.03	0.05	0.03	0.02
cg13378628	3.5	0.0005	0.004	0.03	0.02	0.01	0.01	0	0.01	0.01	0.01	0.01	0.01	0.01	0	0.01	0.01	0.01	0.02	0.02	0	0.01	0.01	0	0.01	0.02	0.01	0.01	0.01	0.01	0.02	0.02	0	0.04	0.01	0.01	0.02	0	0.04	0.02	0.02	0.04	0.06	0.03	0.03	0.04	0.06	0.02	0.02
cg13454407	3.7	0.0002	0.002	0.04	0.03	0.01	0	0	0	0.01	0	0.02	0	0.01	0	0.02	0.01	0.01	0	0.01	0	0	0.01	0	0.01	0	0	0	0.02	0.04	0.03	0.03	0	0.01	0	0	0	0	0	0	0	0.02	0.02	0.02	0.02	0.02	0.02	0.05	0.04
cg13509849	3.19	0.001	0.01	0.07	0.08	0.04	0.02	0.02	0.02	0.07	0.04	0.05	0.02	0.03	0.02	0.04	0.05	0.06	0.01	0.04	0.01	0.05	0.04	0.03	0.04	0.04	0.03	0.03	0.03	0.05	0.06	0.05	0.02	0.04	0.04	0.04	0.05	0.02	0.03	0.03	0.04	0.11	0.11	0.1	0.1	0.11	0.09	0.13	0.11
cg13526007	4.48	9e-06	0.0001	0.1	0	0	0	0	0	0	0	0	0	0	0	0	0	0	0	0	0.01	0	0	0	0	0.01	0	0	0.01	0.02	0.01	0	0	0.01	0	0	0	0	0	0	0	0.08	0.08	0.09	0.06	0.07	0.07	0.09	0.07
cg13713293	3.78	0.0002	0.002	0.03	0.01	0.01	0	0	0	0.01	0.01	0.01	0	0.01	0	0.01	0.01	0.01	0.01	0	0	0.01	0.01	0	0.01	0.01	0	0	0	0.01	0.02	0.01	0	0.01	0	0	0	0	0.01	0.01	0	0.03	0.02	0.03	0.02	0.02	0.03	0.01	0.01
cg13724160	3.28	0.001	0.008	0.03	0.01	0.01	0.01	0.01	0.01	0.01	0.01	0.01	0	0	0	0.01	0.01	0.01	0.01	0.01	0	0.01	0.02	0	0.02	0.01	0	0	0.01	0.02	0.01	0.01	0	0.01	0.01	0.01	0	0.01	0	0.01	0.01	0.03	0.03	0.04	0.04	0.02	0.03	0.01	0
cg13762060	3	0.003	0.017	0.02	0.01	0.01	0	0.02	0.01	0	0.01	0.02	0	0.01	0.02	0.02	0	0.01	0	0	0.02	0.01	0.02	0.01	0.02	0.02	0.01	0.01	0.05	0.03	0.03	0.02	0	0	0.01	0	0.01	0.01	0.02	0.01	0.01	0.03	0.03	0.03	0.03	0.03	0.02	0.03	0.02
cg13921352	7.4	4e-13	5e-11	0.04	0	0	0	0	0	0	0.01	0	0	0	0	0	0.01	0.01	0	0	0	0	0	0	0.01	0.01	0	0	0.01	0.02	0.01	0	0	0	0	0.01	0	0	0	0	0	0.03	0.03	0.04	0.03	0.03	0.03	0.07	0.05
cg14060496	4.47	9e-06	0.0001	0.03	0.01	0	0	0.01	0	0.01	0.01	0	0.02	0.01	0	0.01	0	0.01	0	0	0.01	0.01	0.01	0.01	0.01	0.01	0	0.01	0	0.01	0.01	0.01	0.01	0	0	0	0.02	0	0.01	0.01	0.01	0.02	0.02	0.03	0.02	0.04	0.05	0.03	0.02
cg14207210	6.25	8e-10	4e-08	0.01	0	0	0	0	0	0	0	0	0	0	0	0.01	0.01	0	0.02	0.01	0.01	0.01	0	0	0.01	0	0	0	0.01	0	0.02	0	0	0	0	0	0.02	0	0.01	0	0.02	0.02	0.03	0.04	0.03	0.03	0.03	0.01	0.02
cg14345128	2.59	0.01	0.043	0.01	0	0.01	0	0	0.01	0	0	0	0	0	0.01	0	0.01	0	0.01	0.01	0	0	0	0	0.01	0	0.01	0.01	0	0	0	0.01	0	0	0	0	0.01	0	0	0	0.01	0.03	0.03	0.03	0.03	0.02	0.03	0.01	0.02
cg14456683	5.39	1e-07	3e-06	0.3	0.05	0.03	0.01	0.01	0.02	0.02	0.05	0.02	0.02	0.04	0	0.03	0.02	0.03	0.01	0.02	0.03	0.01	0.06	0.01	0.01	0.04	0	0.02	0.14	0.15	0.1	0.1	0.03	0.05	0.03	0.04	0.02	0.01	0.03	0.02	0.02	0.16	0.15	0.16	0.15	0.16	0.17	0.2	0.16
cg14473102	6.16	1e-09	6e-08	0.13	0	0.01	0.01	0	0.01	0	0.02	0.01	0.01	0.01	0	0.01	0.01	0.01	0	0.02	0.01	0.01	0.02	0.02	0.02	0.02	0	0.01	0	0	0.02	0.01	0	0.01	0.01	0.01	0	0.02	0.01	0.02	0.02	0.02	0.03	0.04	0.03	0.03	0.03	0.02	0.02
cg14492800	3.91	0.0001	0.001	0.03	0.01	0	0	0	0	0.02	0.01	0.01	0.01	0.01	0	0.01	0.01	0.01	0	0	0.01	0.01	0.01	0.01	0.01	0.01	0	0.01	0.01	0.01	0.01	0.01	0.01	0.01	0.02	0.01	0.01	0	0.01	0	0.01	0.03	0.03	0.03	0.04	0.03	0.03	0.01	0.01
cg14546394	2.82	0.005	0.026	0.02	0.01	0	0	0	0	0	0	0	0	0	0	0.01	0.01	0.01	0	0.02	0	0	0	0	0.01	0.01	0.01	0	0	0.01	0.02	0	0	0.02	0.01	0.02	0	0	0.01	0	0.03	0.05	0.06	0.05	0.06	0.05	0.06	0.08	0.05
cg14681055	5.56	4e-08	1e-06	0.02	0	0	0.01	0	0	0.01	0	0.01	0.01	0	0	0.01	0.01	0.02	0	0.01	0	0	0.01	0	0.02	0.01	0	0.02	0.01	0.02	0.02	0.01	0	0.01	0.01	0.01	0	0.01	0.01	0.01	0.01	0.03	0.03	0.03	0.02	0.03	0.03	0.07	0.06
cg14717170	5.49	6e-08	2e-06	0.08	0.03	0.01	0.03	0.02	0.01	0.03	0.02	0.03	0.01	0.01	0.01	0.03	0.03	0.03	0.01	0.02	0.01	0.01	0.03	0.02	0.03	0.02	0.03	0.02	0.02	0.04	0.04	0.03	0.01	0.02	0.03	0.03	0.01	0.01	0.03	0.02	0.02	0.05	0.04	0.05	0.03	0.05	0.04	0.07	0.08
cg14769207	4.94	1e-06	2e-05	0.15	0.08	0.05	0.09	0.06	0.05	0.09	0.09	0.08	0.03	0.08	0.11	0.06	0.07	0.08	0.03	0.07	0.05	0.08	0.09	0.1	0.09	0.08	0.06	0.05	0.07	0.09	0.1	0.08	0.04	0.08	0.07	0.09	0.08	0.05	0.06	0.06	0.1	0.16	0.14	0.13	0.12	0.16	0.11	0.11	0.08
cg14834938	7.11	3e-12	3e-10	0.12	0.03	0	0.01	0.02	0.03	0.03	0.04	0.03	0.01	0.03	0	0.03	0.01	0.04	0.02	0.01	0	0.01	0.04	0.01	0.02	0.03	0.02	0.02	0.02	0.03	0.04	0.05	0.02	0.04	0.03	0.03	0.02	0.01	0.03	0.03	0.02	0.06	0.09	0.12	0.06	0.05	0.05	0.04	0.04
cg14991487	5.64	3e-08	9e-07	0.04	0	0.01	0	0	0	0	0	0	0	0	0	0.01	0	0.01	0	0.01	0	0	0.01	0	0.01	0	0	0	0	0.01	0.01	0	0	0.01	0	0.01	0	0	0	0	0	0.03	0.03	0.03	0.04	0.03	0.03	0.06	0.06
cg15119027	5.39	1e-07	3e-06	0.13	0.07	0.05	0.09	0.04	0.05	0.06	0.06	0.05	0.05	0.06	0.07	0.07	0.06	0.06	0.04	0.06	0.04	0.07	0.07	0.11	0.05	0.05	0.04	0.06	0.07	0.07	0.07	0.07	0.04	0.07	0.07	0.05	0.09	0.05	0.05	0.05	0.08	0.19	0.17	0.16	0.13	0.15	0.17	0.07	0.1
cg15186181	4.97	9e-07	2e-05	0.14	0.02	0.02	0.03	0.02	0.01	0.02	0.02	0.01	0.01	0.01	0.03	0.02	0.02	0.01	0.02	0.02	0.01	0.03	0.02	0.01	0.03	0.02	0.02	0.01	0.02	0.02	0.02	0.02	0.01	0.02	0.02	0.02	0.02	0.01	0.03	0.04	0.07	0.15	0.17	0.17	0.14	0.16	0.11	0.07	0.08
cg15237923	3.14	0.002	0.012	0.09	0.04	0.02	0.02	0.03	0.02	0.05	0.05	0.04	0.03	0.04	0.02	0.05	0.04	0.04	0.03	0.06	0.02	0.02	0.04	0.04	0.05	0.05	0.02	0.04	0.03	0.05	0.06	0.04	0.03	0.04	0.04	0.04	0.05	0.03	0.03	0.03	0.07	0.11	0.11	0.09	0.09	0.1	0.09	0.12	0.08
cg15272362	3.71	0.0002	0.002	0.1	0.05	0.03	0.06	0.04	0.05	0.06	0.06	0.05	0.04	0.03	0.08	0.06	0.05	0.04	0.02	0.08	0.04	0.05	0.07	0.09	0.06	0.05	0.02	0.03	0.04	0.06	0.06	0.05	0.04	0.06	0.04	0.05	0.08	0.05	0.05	0.04	0.08	0.13	0.11	0.11	0.1	0.13	0.1	0.08	0.06
cg15353061	3.2	0.001	0.01	0.01	0.01	0	0	0	0	0	0.01	0	0	0	0	0	0	0.01	0	0.01	0	0	0.01	0	0	0.01	0	0	0	0.01	0.01	0	0	0	0	0	0.01	0.01	0	0.01	0	0.02	0.01	0.02	0.02	0.02	0.03	0.05	0.05
cg15493780	3.12	0.002	0.013	0.11	0.04	0	0.03	0	0	0.01	0.01	0.03	0	0.02	0	0.02	0.01	0.02	0.01	0.03	0	0.01	0.02	0.02	0.02	0.01	0.01	0.01	0.07	0.06	0.05	0.04	0	0.03	0.03	0.02	0.05	0.02	0.02	0.01	0.02	0.12	0.05	0.07	0.05	0.1	0.08	0.13	0.1
cg15554875	3.95	9e-05	0.001	0.05	0.03	0.02	0.02	0.03	0.03	0.02	0.04	0.03	0.02	0.02	0.02	0.03	0.04	0.04	0.02	0.04	0	0.02	0.04	0.03	0.05	0.04	0.02	0.03	0.03	0.05	0.05	0.04	0.02	0.03	0.03	0.03	0.04	0.02	0.03	0.03	0.05	0.05	0.03	0.06	0.07	0.06	0.06	0.1	0.08
cg15680624	4.41	1e-05	0.0002	0.03	0	0	0	0.01	0	0	0	0	0	0.01	0.01	0	0.01	0	0.01	0.02	0.01	0.01	0.01	0	0.01	0.02	0.01	0	0.02	0.01	0.02	0.01	0	0.01	0	0	0.01	0	0	0	0	0.02	0.03	0.02	0.01	0.02	0.03	0.02	0.01
cg15778437	2.71	0.007	0.033	0.04	0.04	0.03	0.01	0.03	0.03	0.04	0.04	0.05	0.03	0.03	0.03	0.03	0.04	0.04	0.02	0.04	0.04	0.03	0.03	0.03	0.05	0.03	0.03	0.04	0.02	0.04	0.04	0.03	0.02	0.06	0.04	0.04	0.04	0.03	0.03	0.02	0.03	0.11	0.13	0.12	0.07	0.1	0.08	0.05	0.03
cg15897645	3.79	0.0002	0.002	0.05	0.04	0.02	0.04	0.03	0.02	0.03	0.03	0.03	0.03	0.01	0.02	0.03	0.04	0.03	0.02	0.03	0.02	0.03	0.03	0.02	0.03	0.02	0.02	0.02	0.02	0.04	0.03	0.02	0.03	0.03	0.03	0.03	0.02	0.03	0.03	0.04	0.03	0.07	0.07	0.06	0.05	0.07	0.05	0.03	0.02
cg15984718	6.49	2e-10	1e-08	0.1	0.03	0.02	0.01	0.01	0.01	0.02	0.03	0.02	0.01	0.02	0.01	0.04	0.04	0.04	0.01	0.02	0.01	0.02	0.02	0.02	0.04	0.02	0.01	0.01	0.02	0.07	0.06	0.03	0.01	0.03	0.04	0.02	0.03	0.02	0.01	0.01	0.02	0.05	0.04	0.05	0.04	0.04	0.04	0.09	0.08
cg15987088	3.8	0.0002	0.002	0.05	0.02	0.02	0.04	0.03	0.03	0.03	0.02	0.03	0.02	0.02	0.04	0.03	0.02	0.03	0.01	0.04	0.01	0.03	0.02	0.05	0.02	0.02	0.02	0.02	0.04	0.04	0.04	0.03	0.03	0.02	0.02	0.03	0.05	0.04	0.04	0.02	0.05	0.11	0.09	0.1	0.1	0.1	0.06	0.07	0.07
cg16023545	3.78	0.0002	0.002	0.15	0.03	0.01	0.03	0.03	0.03	0.02	0.03	0.02	0.02	0.01	0.03	0.03	0.01	0.02	0.02	0.01	0.02	0.04	0.04	0.02	0.02	0.03	0.01	0.03	0.03	0.04	0.02	0.03	0.01	0.04	0.02	0.02	0.03	0.03	0.02	0.03	0.01	0.18	0.18	0.15	0.13	0.14	0.16	0.06	0.06
cg16027761	2.6	0.009	0.042	0.03	0	0	0	0	0	0.01	0	0	0	0	0	0	0	0	0	0	0.01	0.01	0	0	0	0.01	0	0	0.01	0.01	0.01	0.01	0	0	0	0.01	0	0.01	0	0.01	0.01	0.04	0.03	0.03	0.03	0.03	0.05	0.07	0.05
cg16033053	3.84	0.0001	0.001	0.09	0.05	0.02	0.04	0.04	0.05	0.04	0.05	0.04	0.04	0.05	0.04	0.04	0.04	0.05	0.05	0.05	0.03	0.03	0.04	0.04	0.03	0.04	0.04	0.04	0.04	0.04	0.04	0.04	0.04	0.04	0.04	0.05	0.06	0.05	0.04	0.03	0.05	0.1	0.09	0.17	0.11	0.11	0.05	0.04	0.06
cg16426339	4.78	2e-06	4e-05	0.03	0.03	0.02	0.02	0.01	0.01	0.02	0.03	0.02	0.02	0.02	0.04	0.03	0.03	0.02	0.02	0.02	0.01	0.02	0.03	0.04	0.02	0.03	0.02	0.02	0.01	0.02	0.03	0.02	0.02	0.02	0.02	0.03	0.02	0.02	0.03	0.03	0.03	0.04	0.04	0.04	0.04	0.03	0.04	0.04	0.02
cg16492377	4.43	1e-05	0.0002	0.04	0.01	0	0	0	0	0	0.01	0	0	0	0	0.01	0.02	0.01	0	0.01	0	0	0	0	0.02	0.01	0	0.01	0.01	0.02	0.01	0.01	0	0.01	0	0.01	0	0	0.01	0	0.01	0.03	0.03	0.04	0.03	0.03	0.04	0.07	0.07
cg16523380	5.41	9e-08	3e-06	0.11	0.02	0.01	0	0.01	0	0.02	0.02	0.02	0	0.02	0	0.02	0.02	0.02	0.01	0.02	0.01	0.01	0.02	0.01	0.02	0.02	0.01	0.02	0.02	0.04	0.03	0.03	0.02	0.01	0.02	0.02	0.02	0	0.02	0.01	0.01	0.08	0.06	0.06	0.05	0.06	0.06	0.04	0.04
cg16696270	2.67	0.008	0.036	0.02	0.02	0	0	0	0	0	0.01	0.01	0.01	0.01	0	0.01	0.01	0.01	0	0.01	0	0	0.01	0.01	0.01	0.01	0	0	0.01	0.01	0.01	0	0	0.01	0	0.01	0.01	0.01	0.01	0	0.01	0.04	0.04	0.04	0.03	0.04	0.04	0.06	0.05
cg16800165	7.33	7e-13	7e-11	0.06	0.01	0	0	0	0	0.01	0	0	0	0	0	0	0.01	0.01	0	0.01	0	0	0.01	0	0.01	0.01	0	0	0.01	0.01	0.01	0.01	0	0	0.02	0.01	0.01	0	0	0	0.01	0.03	0.04	0.03	0.03	0.04	0.04	0.06	0.05
cg17037282	7.15	2e-12	2e-10	0.18	0.06	0.04	0.02	0.05	0.03	0.04	0.06	0.07	0.04	0.07	0.05	0.07	0.05	0.06	0.02	0.03	0.03	0.04	0.05	0.05	0.05	0.05	0.04	0.04	0.04	0.05	0.06	0.08	0.03	0.06	0.05	0.07	0.05	0.03	0.08	0.03	0.04	0.11	0.09	0.14	0.08	0.11	0.14	0.06	0.06
cg17076890	5	7e-07	2e-05	0.22	0.09	0.06	0.03	0.03	0.03	0.07	0.07	0.06	0.03	0.07	0.02	0.07	0.09	0.1	0.02	0.06	0.05	0.05	0.08	0.06	0.1	0.08	0.05	0.05	0.09	0.13	0.11	0.12	0.02	0.07	0.06	0.05	0.04	0.04	0.08	0.03	0.05	0.14	0.15	0.14	0.16	0.14	0.14	0.14	0.18
cg17152757	5.42	9e-08	3e-06	0.09	0.01	0.01	0.01	0	0	0.02	0.02	0.02	0.01	0.01	0.01	0.01	0.03	0.01	0	0	0.01	0.01	0.03	0.02	0.01	0.01	0	0	0.03	0.04	0.03	0.02	0.01	0.02	0.01	0.01	0.01	0.01	0.01	0.01	0	0.09	0.12	0.14	0.08	0.14	0.12	0.11	0.1
cg17334018	5.99	4e-09	2e-07	0.04	0	0	0	0	0	0.01	0.01	0.01	0	0	0.01	0.01	0.01	0	0	0	0	0.01	0	0	0.01	0	0	0	0.01	0.01	0.01	0.01	0	0.01	0	0.01	0	0	0	0	0	0.03	0.03	0.03	0.03	0.03	0.02	0.02	0.02
cg17339147	5.07	5e-07	1e-05	0.11	0.02	0.03	0	0	0	0.01	0	0.01	0	0	0	0.01	0.01	0.01	0	0.01	0	0	0.01	0.01	0.01	0.01	0.01	0	0.04	0.05	0.04	0.01	0	0.01	0.02	0.02	0.01	0.01	0.01	0.01	0.03	0.05	0.04	0.05	0.05	0.04	0.05	0.08	0.08
cg17369527	3.87	0.0001	0.001	0.05	0.01	0.01	0.01	0.01	0.01	0.02	0.02	0.02	0.01	0.01	0.01	0.01	0.02	0.02	0	0.03	0.01	0.02	0.03	0.02	0.03	0.02	0.01	0.01	0.03	0.08	0.04	0.02	0.01	0.02	0.02	0.02	0.03	0.02	0.01	0.01	0.02	0.05	0.04	0.04	0.04	0.04	0.04	0.08	0.07
cg17371081	4.42	1e-05	0.0002	0.1	0	0.01	0	0	0.01	0.02	0.02	0.02	0.01	0.02	0.01	0.02	0.02	0.02	0.01	0.05	0.01	0.02	0.03	0.02	0.02	0.03	0.01	0.02	0.02	0.05	0.04	0.02	0.01	0.02	0.03	0.03	0.01	0.01	0.02	0.01	0.02	0.06	0.05	0.05	0.07	0.06	0.06	0.1	0.11
cg17381377	3.47	0.0006	0.005	0.07	0.01	0	0	0	0	0	0	0	0	0	0	0	0.01	0.01	0	0	0	0.01	0.03	0.01	0.01	0	0	0	0.01	0.02	0.01	0.01	0	0	0	0	0	0	0	0	0	0.11	0.07	0.06	0.11	0.08	0.06	0.08	0.06
cg17389504	2.52	0.012	0.05	0.07	0.03	0.02	0.02	0.02	0.01	0.04	0.03	0.02	0.02	0.02	0.01	0.02	0.04	0.03	0.02	0.06	0.01	0.02	0.03	0.03	0.03	0.02	0.02	0.03	0.03	0.05	0.04	0.04	0.02	0.03	0.02	0.03	0.05	0.01	0.03	0.01	0.03	0.06	0.07	0.07	0.1	0.08	0.07	0.07	0.08
cg17412886	7.74	4e-14	6e-12	0.13	0.05	0.02	0.06	0.03	0.03	0.04	0.05	0.06	0.03	0.04	0.05	0.06	0.05	0.05	0.02	0.06	0.05	0.05	0.06	0.06	0.07	0.06	0.04	0.03	0.04	0.06	0.06	0.07	0.01	0.05	0.06	0.07	0.04	0.03	0.07	0.04	0.05	0.05	0.07	0.1	0.05	0.09	0.12	0.1	0.08
cg17477445	3.46	0.0006	0.005	0.05	0	0	0	0	0.01	0.01	0.01	0.02	0.02	0.02	0	0.01	0.01	0.01	0	0	0.01	0	0.01	0	0.01	0.01	0	0.01	0.01	0.05	0.02	0.02	0	0.01	0.01	0.02	0	0	0.01	0.01	0	0.04	0.04	0.04	0.04	0.04	0.04	0.02	0.01
cg17498296	4.27	2e-05	0.0003	0.03	0.02	0	0.01	0.01	0.01	0.02	0.02	0.01	0	0	0.02	0.02	0.02	0.01	0.01	0.02	0	0.02	0.02	0.02	0.02	0.02	0.01	0.01	0.02	0.03	0.02	0.01	0.01	0.03	0.02	0.01	0.02	0.01	0	0.02	0.02	0.04	0.03	0.05	0.04	0.03	0.06	0.02	0.03
cg17535595	4.04	6e-05	0.0008	0.01	0	0.01	0	0	0	0	0	0	0	0	0	0	0	0	0	0	0	0.01	0.02	0	0	0.01	0	0	0	0	0.01	0	0	0	0	0.01	0	0	0	0	0	0.01	0.01	0.02	0.03	0.02	0.02	0.02	0
cg17567560	2.56	0.011	0.046	0.01	0	0.01	0	0	0	0.01	0	0	0	0	0	0	0.01	0.01	0	0.03	0	0	0.01	0.01	0.01	0.01	0	0.01	0.01	0.01	0	0.02	0.01	0.01	0	0	0.02	0	0	0.02	0	0.03	0.04	0.03	0.03	0.03	0.03	0.02	0.02
cg17576288	5.68	2e-08	7e-07	0.05	0.01	0.01	0.01	0	0.01	0.02	0.02	0.01	0.01	0.01	0.02	0.02	0.02	0.01	0.01	0.03	0.01	0.01	0.03	0.01	0.02	0.01	0.01	0.01	0.02	0.02	0.02	0.02	0.01	0.02	0.01	0.03	0.01	0	0.02	0.01	0.02	0.05	0.05	0.07	0.05	0.05	0.04	0.03	0.03
cg17816908	7.99	7e-15	1e-12	0.11	0.07	0.02	0.03	0.04	0.04	0.05	0.05	0.04	0.04	0.07	0.06	0.05	0.04	0.06	0.03	0.04	0.04	0.05	0.03	0.04	0.06	0.05	0.04	0.05	0.06	0.06	0.05	0.07	0.04	0.05	0.05	0.04	0.04	0.03	0.07	0.04	0.04	0.11	0.16	0.14	0.17	0.14	0.15	0.06	0.06
cg17863912	5.32	1e-07	4e-06	0.08	0.01	0.01	0.02	0.01	0	0.01	0.02	0.01	0.01	0.02	0.01	0.01	0.02	0.02	0.01	0.02	0.01	0.01	0.03	0.01	0.03	0.02	0.01	0.03	0.01	0.02	0.02	0.02	0.01	0.03	0.01	0.02	0.02	0.01	0.01	0.02	0.03	0.04	0.06	0.06	0.03	0.06	0.06	0.09	0.08
cg17929687	2.53	0.012	0.048	0.06	0.01	0.01	0	0.01	0.01	0.01	0.01	0.03	0	0.04	0.01	0.01	0.01	0	0.01	0	0	0.01	0.02	0	0.01	0.01	0.02	0.01	0	0.03	0.01	0.01	0.01	0.01	0.01	0	0	0	0.01	0.01	0.01	0.02	0.03	0.03	0.03	0.04	0.04	0.01	0.01
cg18097532	5.1	5e-07	1e-05	0.15	0.02	0.01	0.02	0	0	0.02	0.02	0.03	0.01	0.01	0	0.01	0.01	0.02	0.01	0.01	0.02	0.04	0.04	0.05	0.03	0.03	0.02	0.01	0.08	0.06	0.05	0.04	0.02	0.03	0.01	0.02	0.01	0.02	0.01	0.02	0.01	0.14	0.17	0.13	0.17	0.16	0.07	0.1	0.09
cg18349138	5.12	4e-07	1e-05	0.05	0.01	0	0	0	0	0.01	0	0.01	0	0.01	0	0.01	0	0	0	0.01	0	0.02	0.04	0	0.01	0.01	0	0.01	0.02	0.03	0.01	0.01	0.01	0	0	0	0	0	0.01	0.02	0	0.05	0.04	0.06	0.06	0.05	0.06	0.03	0.03
cg18369866	4.31	2e-05	0.0003	0.06	0.04	0	0	0	0	0.01	0.01	0.02	0	0.01	0	0.03	0.01	0.02	0	0.01	0.01	0	0.02	0.01	0.03	0.02	0.01	0.01	0.02	0.04	0.04	0.02	0	0.02	0.03	0.02	0.02	0.01	0.01	0.01	0.01	0.06	0.06	0.08	0.08	0.09	0.07	0.1	0.09
cg18424634	5.09	5e-07	1e-05	0.02	0.01	0.01	0.01	0.02	0	0.01	0.01	0.02	0.01	0.01	0.02	0.02	0.01	0.02	0.01	0.01	0	0.01	0.01	0.02	0.01	0.01	0.01	0	0.01	0.01	0.02	0.01	0.01	0.01	0.02	0.01	0	0	0.01	0.01	0.02	0.03	0.03	0.03	0.05	0.02	0.03	0.03	0.02
cg18438944	5.3	2e-07	4e-06	0.06	0.01	0.01	0.01	0.02	0	0.01	0	0	0	0	0.02	0.01	0.01	0.01	0.01	0	0	0.01	0	0.01	0	0.01	0	0	0	0.03	0.01	0.01	0	0.01	0.01	0	0.01	0	0.06	0.02	0.03	0.04	0.04	0.04	0.05	0.05	0.07	0.04	0.04
cg18498593	3.32	0.0009	0.007	0.07	0.06	0.05	0.01	0.01	0.02	0.07	0.08	0.05	0.01	0.05	0	0.07	0.05	0.06	0.05	0	0.02	0.02	0.08	0.01	0.09	0.1	0.08	0.03	0.04	0.11	0.09	0.06	0.01	0.05	0.06	0.02	0.03	0	0.05	0.02	0.02	0.16	0.15	0.12	0.16	0.15	0.14	0.12	0.13
cg18529845	4.51	8e-06	0.0001	0.06	0.02	0.01	0	0.06	0	0.01	0.01	0.01	0.01	0.01	0.01	0	0	0.02	0	0.02	0.01	0	0.02	0	0.02	0.01	0.01	0.01	0.01	0.02	0.01	0.02	0	0	0	0.02	0.03	0	0	0.02	0	0.04	0.04	0.04	0.04	0.04	0.04	0.03	0.02
cg18589016	3.63	0.0003	0.003	0.07	0.07	0.04	0.04	0.07	0.04	0.05	0.05	0.06	0.05	0.06	0.06	0.07	0.05	0.05	0.08	0.06	0.04	0.05	0.06	0.08	0.06	0.05	0.05	0.06	0.04	0.05	0.07	0.06	0.05	0.06	0.07	0.05	0.07	0.05	0.06	0.05	0.07	0.13	0.11	0.12	0.14	0.14	0.13	0.06	0.06
cg18639233	3.4	0.0007	0.006	0.03	0.01	0.01	0.01	0.02	0	0.01	0.01	0.01	0.02	0.02	0.02	0.01	0.01	0	0	0.02	0	0.02	0.02	0.01	0.01	0	0	0.01	0	0.01	0.02	0	0	0.01	0.01	0.01	0.03	0	0.01	0	0.02	0.03	0.02	0.03	0.03	0.04	0.03	0.01	0.01
cg18794577	5.41	9e-08	3e-06	0.05	0.01	0.01	0	0	0.01	0.01	0.01	0.02	0	0	0	0.01	0.01	0	0.01	0	0	0.02	0.02	0	0.02	0.01	0.01	0.01	0.02	0.03	0.01	0.01	0	0.02	0.02	0.01	0.01	0	0.02	0.03	0	0.05	0.06	0.04	0.05	0.05	0.06	0.04	0.03
cg18920423	4.23	3e-05	0.0004	0.03	0.01	0	0.01	0	0.01	0	0.01	0.01	0	0	0	0	0.01	0	0	0.01	0.01	0.01	0.01	0.01	0	0.02	0	0	0	0.01	0.01	0	0	0	0	0	0	0	0	0	0	0.02	0.04	0.03	0.03	0.04	0.04	0.02	0.01
cg19042459	3.78	0.0002	0.002	0.09	0.01	0	0	0.01	0	0	0	0.01	0	0.01	0	0	0	0	0	0.01	0	0	0.01	0.01	0	0.01	0.02	0	0.07	0.03	0.03	0	0	0.01	0.01	0	0	0	0	0	0.02	0.06	0.05	0.07	0.06	0.06	0.06	0.09	0.06
cg19054524	6.12	2e-09	8e-08	0.07	0.02	0	0.01	0	0	0.02	0.02	0.02	0	0.01	0.03	0.01	0.02	0.02	0	0.01	0.01	0.01	0.01	0.01	0.02	0.02	0	0	0.01	0.02	0.02	0.02	0	0.02	0.01	0.02	0.01	0	0.01	0.01	0.02	0.05	0.06	0.05	0.03	0.05	0.05	0.03	0.02
cg19117365	4.47	9e-06	0.0001	0.03	0.02	0.02	0.02	0.03	0.03	0.01	0.02	0.03	0.03	0.02	0.02	0.03	0.02	0.02	0.02	0.03	0.02	0.02	0.02	0.03	0.02	0.02	0.02	0.03	0.02	0.01	0.02	0.03	0.03	0.02	0.03	0.02	0.03	0.02	0.03	0.02	0.02	0.05	0.06	0.07	0.08	0.1	0.05	0.03	0.04
cg19180624	5.81	1e-08	4e-07	0.07	0.02	0.01	0	0	0.01	0.02	0.01	0.01	0.01	0.01	0.02	0.02	0.01	0.02	0.02	0.02	0.01	0.02	0.02	0.02	0.02	0.02	0.02	0.01	0.01	0.02	0.02	0.02	0.02	0.01	0.02	0.02	0	0	0.02	0	0.02	0.06	0.05	0.07	0.06	0.12	0.06	0.03	0.02
cg19283196	4.11	4e-05	0.0006	0.15	0.04	0.01	0.02	0.03	0.03	0.04	0.05	0.03	0.03	0.04	0.03	0.05	0.04	0.06	0.02	0.05	0.02	0.04	0.04	0.04	0.05	0.04	0.04	0.03	0.07	0.09	0.09	0.09	0.03	0.04	0.04	0.05	0.04	0.03	0.07	0.04	0.08	0.11	0.13	0.12	0.12	0.12	0.13	0.17	0.2
cg19346645	6.76	3e-11	2e-09	0.14	0.02	0.02	0.03	0.02	0.02	0.02	0.02	0.02	0.01	0.01	0.01	0.02	0.03	0.02	0.02	0.02	0.01	0.02	0.03	0.02	0.02	0.02	0.02	0.02	0.02	0.04	0.03	0.02	0.01	0.02	0.02	0.02	0.02	0.01	0.03	0.02	0.03	0.06	0.07	0.07	0.04	0.05	0.05	0.03	0.01
cg19367540	2.73	0.007	0.032	0.03	0.03	0.01	0.02	0.02	0	0	0.01	0.03	0.01	0.01	0.01	0	0.02	0.02	0	0.02	0	0.02	0.02	0.01	0.02	0.02	0.02	0.01	0.01	0.04	0.02	0	0	0.01	0.01	0	0.02	0	0.01	0.02	0	0.05	0.04	0.04	0.02	0.06	0.03	0.04	0.02
cg19384289	5.7	2e-08	6e-07	0.09	0	0.01	0.02	0	0	0.01	0.01	0.02	0.01	0.01	0.02	0.01	0.01	0.01	0	0	0.01	0.01	0.02	0.02	0.02	0.01	0.01	0.01	0.01	0.01	0.02	0.01	0.01	0.01	0.01	0.01	0.02	0	0	0	0.02	0.04	0.07	0.07	0.06	0.06	0.04	0.04	0.02
cg19401340	7.66	7e-14	9e-12	0.05	0.02	0.01	0	0.01	0	0.01	0.01	0.01	0.02	0.02	0.02	0.02	0.02	0.02	0.03	0.02	0.01	0.01	0.01	0	0.02	0.02	0.02	0.02	0.01	0.02	0.02	0.02	0.01	0.03	0.02	0.02	0.01	0.01	0.03	0.01	0.02	0.08	0.06	0.08	0.07	0.06	0.1	0.04	0.01
cg19542816	6.57	1e-10	7e-09	0.1	0.01	0.01	0.04	0.01	0.01	0.01	0.02	0.01	0	0.01	0.01	0.02	0.02	0.01	0.01	0.01	0.01	0.01	0.01	0.01	0.02	0.01	0.03	0.01	0.02	0.03	0.01	0.02	0.01	0.01	0.02	0.02	0.01	0.02	0.01	0.01	0.01	0.12	0.08	0.06	0.07	0.05	0.1	0.03	0.02
cg19711579	8.7	3e-17	7e-15	0.06	0.01	0	0	0	0	0.01	0	0.01	0	0	0	0.01	0.01	0	0	0.01	0	0	0.01	0	0.01	0.01	0	0	0.01	0.01	0.01	0.01	0	0.01	0	0.01	0	0	0	0	0	0.05	0.06	0.06	0.05	0.06	0.06	0.08	0.08
cg19712603	6.56	1e-10	7e-09	0.06	0.02	0.03	0.04	0.03	0.03	0.02	0.03	0.03	0.03	0.04	0.01	0.03	0.05	0.05	0.03	0.03	0.01	0.03	0.02	0.02	0.04	0.04	0.03	0.03	0.02	0.04	0.02	0.04	0.03	0.01	0.04	0.03	0.04	0.04	0.03	0.03	0.05	0.14	0.16	0.13	0.09	0.1	0.13	0.06	0.06
cg19761848	6.56	1e-10	7e-09	0.17	0.01	0	0	0	0.01	0.01	0.01	0.01	0	0	0	0	0	0.01	0	0.01	0	0	0	0	0.01	0	0.01	0	0	0.01	0.01	0.01	0.01	0.01	0	0	0.01	0	0	0	0.01	0.08	0.05	0.11	0.06	0.06	0.06	0.03	0.02
cg19974854	3.76	0.0002	0.002	0.05	0.02	0.01	0.01	0.01	0.01	0.02	0.02	0.03	0.02	0.02	0.01	0.03	0.03	0.05	0.01	0.02	0.01	0.02	0.04	0.02	0.03	0.04	0.02	0.02	0.01	0.02	0.04	0.05	0.01	0.03	0.05	0.03	0.03	0.02	0.03	0.02	0.03	0.05	0.07	0.05	0.06	0.06	0.07	0.11	0.09
cg19993589	4.75	2e-06	5e-05	0.06	0.01	0	0.01	0	0	0.01	0.01	0	0	0	0	0.01	0.02	0.01	0	0.02	0	0.01	0.02	0.01	0.01	0.01	0.01	0.01	0.03	0.09	0.02	0.01	0	0.01	0.01	0.01	0.01	0	0	0.01	0.01	0.06	0.05	0.05	0.06	0.07	0.04	0.07	0.06
cg20007130	4.01	7e-05	0.0008	0.03	0.01	0.01	0	0.01	0.01	0.01	0.01	0.01	0.01	0.01	0.01	0.01	0.01	0	0	0.01	0.01	0.02	0.02	0.01	0.01	0.01	0	0.01	0.02	0.02	0.01	0.01	0	0	0.01	0.01	0.01	0	0	0	0	0.03	0.04	0.05	0.02	0.03	0.03	0	0.01
cg20014049	4.85	2e-06	3e-05	0.04	0.01	0	0	0	0	0.01	0	0.01	0	0	0	0	0.01	0	0	0.01	0	0	0.01	0	0.01	0.01	0	0.01	0	0	0.01	0	0	0.01	0	0.01	0.01	0	0.01	0	0	0.03	0.03	0.03	0.03	0.03	0.03	0.02	0.01
cg20097440	2.87	0.004	0.023	0.1	0.05	0.02	0.05	0.05	0	0.05	0.04	0.03	0.02	0.02	0.06	0.08	0.03	0.05	0.04	0.06	0.03	0.04	0.06	0.07	0.04	0.05	0.03	0.04	0.06	0.09	0.06	0.04	0.04	0.05	0.03	0.05	0.07	0.04	0.06	0.03	0.08	0.1	0.13	0.1	0.09	0.11	0.1	0.08	0.08
cg20375342	4.43	1e-05	0.0002	0.05	0.01	0	0.01	0.01	0.01	0.01	0.02	0.02	0.01	0.01	0.02	0.01	0.02	0.02	0.01	0.02	0.01	0.01	0.02	0.02	0.03	0.02	0.01	0.01	0.02	0.02	0.03	0.03	0.01	0.01	0.02	0.02	0.02	0.01	0.01	0.01	0.02	0.04	0.05	0.06	0.04	0.05	0.05	0.08	0.06
cg20393324	4.48	9e-06	0.0001	0.03	0.01	0.01	0	0	0	0.01	0.01	0.02	0	0.01	0	0.02	0.01	0.01	0.02	0.01	0	0.01	0.01	0	0.02	0.01	0	0.01	0.01	0.01	0.01	0.01	0	0.01	0.01	0.01	0.01	0	0.01	0	0.01	0.04	0.03	0.04	0.03	0.03	0.03	0.02	0.01
cg20539752	6	3e-09	1e-07	0.04	0.02	0	0	0	0.01	0.01	0.01	0	0	0.01	0.01	0.01	0.02	0.01	0.01	0.02	0	0.01	0.01	0.01	0	0.01	0	0.01	0.01	0.01	0.01	0.01	0.01	0.01	0.01	0.01	0.01	0.01	0.01	0	0.01	0.03	0.04	0.03	0.01	0.04	0.04	0.02	0.02
cg20576153	3.38	0.0008	0.006	0.07	0.05	0.03	0.03	0.03	0.04	0.04	0.05	0.04	0.02	0.07	0.02	0.07	0.07	0.06	0.02	0.06	0.02	0.04	0.07	0.02	0.07	0.06	0.04	0.04	0.03	0.04	0.08	0.07	0.02	0.05	0.07	0.03	0.04	0.02	0.06	0.02	0.04	0.07	0.06	0.08	0.09	0.07	0.07	0.11	0.1
cg20585530	8.62	5e-17	1e-14	0.11	0.05	0.03	0.04	0.02	0.02	0.04	0.03	0.05	0.03	0.04	0.06	0.04	0.03	0.04	0.03	0.04	0.01	0.05	0.04	0.06	0.05	0.03	0.03	0.04	0.02	0.04	0.04	0.03	0.03	0.04	0.03	0.04	0.04	0.03	0.05	0.03	0.06	0.13	0.14	0.15	0.12	0.17	0.13	0.07	0.06
cg20598560	3.65	0.0003	0.003	0.02	0.01	0.01	0	0	0.02	0.01	0.02	0.01	0	0.02	0.01	0.02	0.01	0.01	0.01	0.02	0.01	0.01	0.02	0	0.02	0.02	0.01	0.01	0.01	0.02	0.01	0.02	0.01	0.01	0.02	0.02	0.01	0.01	0.02	0.01	0.01	0.04	0.03	0.03	0.03	0.03	0.03	0.01	0.02
cg20626645	2.68	0.008	0.036	0.02	0.01	0	0.01	0.01	0	0.01	0	0.01	0.01	0.01	0	0	0.01	0.02	0	0	0.01	0.02	0.01	0.01	0.01	0.01	0	0.01	0.02	0.02	0.01	0.01	0.01	0	0	0.01	0	0.04	0.01	0	0.01	0.03	0.04	0.04	0.03	0.04	0.04	0.02	0.01
cg20720059	6.18	1e-09	5e-08	0.08	0.02	0.01	0.02	0.01	0.02	0.02	0.02	0.03	0.02	0.01	0.02	0.02	0.01	0.02	0.03	0.02	0.02	0.02	0.02	0.02	0.02	0.02	0.01	0.01	0.01	0.03	0.02	0.01	0.01	0.02	0.01	0.02	0.02	0.02	0.01	0.02	0.02	0.05	0.05	0.04	0.04	0.04	0.03	0.04	0.03
cg20926035	6.39	3e-10	2e-08	0.1	0.04	0.02	0.02	0.04	0.02	0.04	0.03	0.04	0.03	0.04	0.03	0.03	0.02	0.05	0.02	0.02	0.03	0.03	0.04	0.03	0.05	0.03	0.04	0.03	0.02	0.05	0.04	0.04	0.02	0.03	0.03	0.04	0.04	0.02	0.03	0.03	0.03	0.13	0.09	0.12	0.08	0.12	0.11	0.04	0.03
cg21053529	3.91	0.0001	0.001	0.12	0.06	0.03	0.01	0.03	0.03	0.07	0.06	0.03	0.03	0.05	0.01	0.03	0.04	0.04	0.04	0.04	0	0.01	0.07	0.02	0.02	0.01	0	0.02	0.02	0.05	0.11	0.09	0.03	0.01	0.02	0.07	0.03	0.03	0.02	0.03	0.03	0.11	0.1	0.12	0.12	0.12	0.11	0.16	0.16
cg21237313	2.7	0.007	0.034	0.05	0.03	0.05	0.03	0.03	0.02	0.04	0.05	0.05	0.02	0.03	0.03	0.03	0.04	0.04	0.02	0.03	0.04	0.04	0.03	0.05	0.05	0.04	0.05	0.02	0.02	0.05	0.04	0.05	0.04	0.05	0.05	0.04	0.04	0.02	0	0.03	0.03	0.11	0.09	0.11	0.05	0.06	0.05	0.07	0.07
cg21264189	2.79	0.005	0.028	0.05	0.05	0.03	0.05	0.04	0.04	0.04	0.05	0.05	0.03	0.05	0.06	0.05	0.04	0.04	0.04	0.06	0.02	0.06	0.06	0.07	0.05	0.05	0.03	0.04	0.04	0.05	0.05	0.05	0.04	0.05	0.03	0.06	0.08	0.05	0.05	0.02	0.07	0.09	0.07	0.08	0.09	0.09	0.05	0.06	0.07
cg21269843	3.24	0.001	0.009	0.09	0.03	0.02	0.02	0.01	0.02	0.03	0.04	0.03	0.02	0.03	0.03	0.03	0.03	0.04	0.02	0.03	0.01	0.02	0.03	0.02	0.04	0.02	0.02	0.03	0.02	0.05	0.05	0.04	0.02	0.05	0.04	0.05	0.02	0.03	0.07	0.04	0.09	0.12	0.11	0.11	0.08	0.12	0.11	0.11	0.1
cg21426003	6.04	3e-09	1e-07	0.1	0.01	0.02	0.01	0	0.03	0	0	0.01	0	0	0	0	0	0	0	0	0	0	0.01	0.03	0	0	0	0.01	0.03	0.01	0.02	0	0	0.02	0	0.01	0	0.02	0	0.01	0	0.04	0.04	0.04	0.03	0.04	0.04	0.01	0.02
cg21517947	7.18	2e-12	2e-10	0.06	0.05	0.03	0.02	0.02	0.01	0.03	0.04	0.02	0	0.05	0.02	0.03	0.04	0.02	0.01	0.03	0.02	0.03	0.02	0.02	0.03	0.03	0.01	0.02	0.03	0.04	0.04	0.03	0	0.03	0.03	0.03	0.02	0.02	0.04	0	0.02	0.04	0.06	0.05	0.06	0.03	0.04	0.03	0.02
cg21816539	3.56	0.0004	0.004	0.06	0	0	0	0	0	0	0	0	0	0	0	0.01	0.01	0	0	0.01	0	0	0.01	0	0.01	0	0	0	0.02	0.03	0.02	0.01	0	0	0	0	0	0	0	0	0	0.04	0.03	0.03	0.03	0.04	0.03	0.07	0.06
cg21859781	5.67	2e-08	7e-07	0.07	0.02	0.01	0.01	0.01	0.01	0.02	0.02	0.02	0	0.02	0	0.02	0.02	0.03	0	0.01	0.01	0.02	0.02	0.01	0.03	0.02	0.01	0	0.02	0.04	0.04	0.03	0.01	0.02	0.02	0.02	0.01	0	0.02	0.01	0.01	0.05	0.06	0.04	0.04	0.04	0.04	0.02	0.02
cg21883754	3.8	0.0002	0.002	0.01	0.01	0	0	0	0	0.02	0.01	0.01	0	0	0	0.01	0.01	0.01	0	0.02	0	0	0.01	0	0.01	0	0	0.01	0	0.02	0.02	0.01	0	0	0.01	0.01	0.02	0	0	0.01	0.03	0.04	0.04	0.05	0.06	0.05	0.04	0.03	0.01
cg21913681	3.6	0.0003	0.003	0.04	0.02	0.04	0.03	0.03	0.04	0.02	0.03	0.04	0.01	0.02	0.02	0.03	0.04	0.04	0.03	0.03	0.03	0.03	0.03	0.03	0.03	0.03	0.02	0.02	0.04	0.05	0.04	0.03	0.01	0.05	0.03	0.02	0.03	0.03	0.02	0.02	0.03	0.06	0.06	0.05	0.06	0.05	0.05	0.04	0.01
cg22152407	3.69	0.0002	0.002	0.02	0	0.01	0.01	0.01	0	0.01	0.01	0.01	0.01	0	0.02	0.01	0.01	0	0	0.02	0	0.01	0.02	0.01	0.02	0.02	0.01	0	0	0.01	0	0.01	0	0.01	0.01	0.02	0.01	0	0.01	0.01	0.07	0.03	0.02	0.02	0.02	0.03	0.02	0.02	0.01
cg22240472	4.87	1e-06	3e-05	0.08	0.03	0.01	0.02	0.02	0.02	0.03	0.03	0.02	0.01	0.03	0.01	0.03	0.02	0.02	0.02	0.03	0.01	0.03	0.02	0.02	0.02	0.02	0.01	0.02	0.04	0.05	0.03	0.04	0.01	0.02	0.03	0.03	0.04	0.02	0.02	0.03	0.02	0.09	0.15	0.11	0.09	0.13	0.09	0.06	0.05
cg22274395	4.9	1e-06	3e-05	0.04	0.01	0.01	0.02	0	0.01	0.01	0.02	0.01	0.01	0.01	0.02	0.01	0.01	0.02	0	0	0.01	0	0.01	0.01	0.01	0.02	0.01	0.01	0.01	0.01	0.01	0.01	0	0.02	0.01	0.01	0.01	0.01	0.02	0	0.01	0.03	0.02	0.02	0.03	0.01	0.03	0.01	0
cg22277994	5.23	2e-07	6e-06	0.1	0.03	0.01	0.01	0.01	0.02	0.03	0.03	0.03	0.02	0.02	0.02	0.03	0.03	0.03	0.02	0.03	0.01	0.03	0.03	0.02	0.03	0.05	0.01	0.03	0.02	0.07	0.06	0.03	0.02	0.03	0.03	0.03	0.04	0.01	0.03	0.01	0.03	0.1	0.09	0.09	0.08	0.09	0.08	0.11	0.11
cg22359606	2.77	0.006	0.03	0.03	0.02	0	0	0	0	0.01	0.01	0.01	0.01	0	0.01	0.01	0.01	0.01	0	0.01	0.01	0	0.03	0.01	0.01	0.01	0	0.01	0.03	0.03	0.03	0.02	0	0.01	0.01	0.01	0	0	0.01	0.01	0.01	0.05	0.06	0.06	0.05	0.06	0.06	0.09	0.09
cg22428147	5.21	3e-07	6e-06	0.09	0.02	0.01	0.01	0.01	0.01	0.01	0.02	0.02	0.01	0.01	0.01	0.01	0.02	0.02	0.01	0.03	0	0.02	0.02	0.02	0.03	0.02	0.01	0.02	0.01	0.03	0.03	0.04	0.01	0.02	0.02	0.02	0.02	0.01	0.02	0.01	0.02	0.05	0.07	0.08	0.07	0.07	0.06	0.1	0.12
cg22600043	4.02	7e-05	0.0008	0.19	0.06	0.02	0.01	0.02	0.02	0.04	0.03	0.03	0.02	0.03	0.03	0.06	0.05	0.04	0.02	0.05	0.02	0.04	0.05	0.04	0.04	0.03	0.02	0.02	0.16	0.17	0.12	0.07	0.04	0.02	0.02	0.02	0.04	0	0.04	0.03	0.02	0.13	0.13	0.16	0.12	0.14	0.1	0.09	0.08
cg22603247	3.12	0.002	0.013	0.02	0.01	0.01	0.01	0.01	0	0.01	0.01	0.01	0.02	0	0	0.01	0.01	0.01	0	0.01	0.02	0.01	0.02	0	0.02	0.01	0.01	0.01	0.01	0.01	0.01	0.01	0.01	0.01	0.01	0.01	0.02	0	0	0.01	0	0.02	0.03	0.03	0.03	0.03	0.04	0.03	0.02
cg22630755	3.29	0.001	0.008	0.01	0.01	0	0.01	0	0	0.02	0.01	0.01	0	0.01	0.01	0.01	0.01	0.01	0	0.01	0.01	0.02	0.02	0.02	0.01	0.02	0.01	0.01	0.01	0.01	0	0.01	0	0.01	0	0.01	0.01	0.01	0.01	0	0	0.01	0.01	0.02	0.01	0.02	0.02	0.01	0.02
cg22653976	5.65	2e-08	8e-07	0.05	0.02	0.01	0	0.01	0	0.01	0.03	0.01	0	0.01	0	0.01	0.01	0.01	0.01	0.01	0.02	0.01	0.02	0.01	0.02	0.01	0.03	0.01	0.02	0.02	0.01	0.01	0.01	0	0.01	0	0.01	0.02	0.01	0	0.01	0.07	0.07	0.06	0.05	0.1	0.06	0.03	0.03
cg22714094	4.18	3e-05	0.0004	0.04	0.02	0.03	0.02	0	0.01	0.02	0.02	0	0.01	0.01	0	0.06	0.03	0.04	0	0.04	0.03	0	0.03	0	0.02	0.03	0.02	0.03	0.04	0.05	0.04	0.04	0.02	0.02	0.02	0.02	0.03	0	0.03	0.03	0.01	0.08	0.06	0.07	0.08	0.06	0.06	0.04	0.02
cg22733687	2.73	0.007	0.032	0.04	0	0.01	0	0	0	0.01	0	0.01	0	0	0	0.01	0.01	0	0	0	0	0	0	0	0.01	0	0	0.01	0	0.02	0.02	0.01	0.02	0	0.01	0	0.01	0	0	0	0	0.1	0.08	0.06	0.08	0.06	0.05	0.07	0.07
cg22763718	5.14	4e-07	9e-06	0.04	0.03	0.03	0.03	0	0.02	0.03	0.03	0.03	0.01	0.03	0.01	0.03	0.03	0.03	0.02	0.02	0.02	0.02	0.02	0.03	0.01	0.03	0.02	0.01	0.02	0.03	0.03	0.02	0	0.02	0.03	0.03	0.03	0.02	0.03	0.02	0.02	0.06	0.04	0.07	0.05	0.05	0.06	0.04	0.05
cg22797735	6.21	1e-09	5e-08	0.06	0.02	0.01	0	0.02	0.01	0.03	0.02	0.02	0.01	0.02	0.02	0.03	0.02	0.03	0.02	0.03	0.01	0.02	0.03	0.02	0.04	0.03	0.01	0.03	0.03	0.05	0.04	0.02	0.01	0.02	0.02	0.03	0.02	0.02	0.04	0.02	0.03	0.05	0.05	0.04	0.03	0.04	0.04	0.08	0.07
cg22889573	6.04	3e-09	1e-07	0.05	0.02	0.02	0.03	0.02	0.02	0.01	0.02	0.02	0.01	0.02	0.03	0.02	0.02	0.02	0.01	0.02	0.01	0.02	0.03	0.02	0.02	0.02	0.02	0.02	0.01	0.02	0.03	0.02	0.01	0.02	0.02	0.03	0.04	0.01	0.02	0.01	0.02	0.03	0.03	0.03	0.04	0.04	0.03	0.03	0.03
cg23027583	4.15	4e-05	0.0005	0.01	0	0.01	0	0	0	0.01	0.01	0.01	0	0.01	0	0.01	0.01	0.01	0	0.01	0	0	0.01	0.01	0.01	0.01	0.01	0.01	0.01	0.01	0.01	0.01	0	0.01	0.01	0.01	0.01	0.01	0.01	0.01	0.01	0.03	0.03	0.03	0.03	0.03	0.03	0.02	0.01
cg23132624	4.56	6e-06	0.0001	0.08	0.04	0.01	0.01	0.03	0.01	0.02	0.03	0.01	0.02	0.02	0.03	0.03	0.02	0.02	0.02	0.01	0.01	0.02	0.02	0.02	0.03	0.02	0.01	0.02	0.02	0.01	0.02	0.02	0.02	0.02	0.02	0.02	0.03	0.02	0.02	0.02	0.02	0.18	0.17	0.15	0.17	0.16	0.11	0.05	0.05
cg23140554	2.73	0.006	0.032	0.01	0.01	0.01	0.01	0	0	0.01	0.01	0	0	0	0	0	0.01	0.01	0	0.01	0	0	0.01	0	0	0.01	0	0	0.01	0	0.01	0	0.01	0.01	0.01	0.01	0.01	0	0	0	0.02	0.02	0.03	0.01	0.02	0.02	0.03	0.02	0.02
cg23148701	3.99	7e-05	0.0009	0.04	0.01	0.01	0	0	0.02	0.01	0.02	0.02	0.01	0.01	0.01	0.02	0.01	0.01	0	0.01	0.01	0.02	0.02	0.02	0.02	0.01	0.01	0.01	0.01	0.03	0.01	0.03	0	0.01	0.01	0.02	0.02	0.03	0	0.02	0.02	0.03	0.03	0.03	0.03	0.03	0.05	0.02	0.02
cg23217126	5.06	6e-07	1e-05	0.06	0.02	0.02	0.04	0.03	0.02	0.03	0.05	0.03	0.03	0.03	0.02	0.03	0.03	0.04	0.03	0.03	0.01	0.02	0.03	0.05	0.04	0.03	0.02	0.03	0.01	0.04	0.03	0.04	0.04	0.02	0.02	0.01	0.03	0.01	0.02	0.01	0.03	0.06	0.05	0.06	0.09	0.08	0.1	0.09	0.07
cg23253569	3.42	0.0007	0.005	0.02	0.02	0.03	0.01	0	0	0.02	0.01	0.02	0.01	0	0	0.02	0.05	0	0	0	0	0.01	0.03	0.02	0.04	0.01	0	0.01	0.03	0	0.01	0.01	0.01	0.02	0.01	0.01	0	0	0.01	0	0	0.02	0.03	0.02	0.04	0.02	0.02	0.02	0.02
cg23335460	6.01	3e-09	1e-07	0.13	0.07	0.07	0.08	0.06	0.06	0.08	0.09	0.08	0.05	0.06	0.1	0.08	0.07	0.11	0.04	0.09	0.05	0.08	0.09	0.1	0.08	0.08	0.05	0.05	0.07	0.1	0.1	0.09	0.06	0.06	0.07	0.08	0.11	0.06	0.07	0.05	0.1	0.15	0.15	0.12	0.17	0.17	0.15	0.11	0.09
cg23400512	4.81	2e-06	4e-05	0.05	0.03	0.02	0.03	0.03	0.01	0.02	0.02	0.03	0.02	0.02	0.04	0.03	0.02	0.03	0.02	0.06	0.01	0.03	0.02	0.03	0.03	0.03	0.01	0.02	0.02	0.04	0.03	0.04	0.02	0.03	0.02	0.03	0.04	0.02	0.04	0.02	0.05	0.04	0.06	0.05	0.03	0.07	0.05	0.05	0.04
cg23405575	5.75	1e-08	5e-07	0.06	0.04	0.03	0.04	0.01	0.01	0.04	0.03	0.03	0.02	0.04	0.04	0.04	0.05	0.03	0.05	0.02	0.03	0.02	0.05	0.03	0.06	0.07	0.05	0.03	0.04	0.05	0.04	0.04	0.04	0.06	0.06	0.05	0.04	0.02	0.05	0.04	0.04	0.09	0.08	0.11	0.12	0.15	0.19	0.07	0.07
cg23420260	7.34	7e-13	7e-11	0.12	0.01	0	0.01	0.01	0.01	0.01	0.01	0.02	0.01	0	0.01	0.02	0.02	0.02	0	0.01	0	0	0.01	0	0.01	0.02	0.01	0.01	0.01	0.02	0.01	0.01	0.01	0.01	0.01	0.01	0.01	0.01	0.02	0.01	0.02	0.04	0.08	0.04	0.05	0.06	0.06	0.02	0.03
cg23584743	2.63	0.009	0.04	0.04	0.04	0.04	0.04	0.05	0.02	0.03	0.03	0.04	0.02	0.03	0.03	0.04	0.03	0.05	0.02	0.05	0.03	0.05	0.06	0.05	0.07	0.04	0.02	0.03	0.04	0.04	0.03	0.03	0.03	0.03	0.03	0.04	0.04	0.02	0.04	0.03	0.06	0.04	0.05	0.05	0.05	0.05	0.06	0.05	0.05
cg23604012	2.72	0.007	0.033	0.03	0.02	0.02	0.02	0.01	0.01	0.02	0.03	0.03	0.02	0.01	0.01	0.02	0.03	0.02	0	0.02	0.03	0.03	0.04	0.03	0.03	0.04	0.02	0.02	0.02	0.03	0.02	0.03	0	0.04	0.02	0.02	0.03	0.01	0.03	0.01	0.03	0.05	0.04	0.04	0.05	0.03	0.05	0.06	0.03
cg23774356	4.59	5e-06	9e-05	0.1	0.01	0.02	0.01	0.01	0.02	0.02	0	0.02	0.01	0.02	0.01	0.01	0.01	0.02	0.01	0	0.01	0.02	0.04	0.01	0.02	0.01	0.01	0.01	0.03	0.02	0.03	0.02	0	0.02	0.02	0.02	0.01	0	0.02	0.03	0.01	0.05	0.05	0.05	0.05	0.04	0.06	0.04	0.04
cg23805360	2.94	0.003	0.019	0.03	0	0	0	0	0	0.01	0.01	0.01	0	0.01	0	0	0.01	0.01	0	0	0	0.01	0	0.01	0.01	0.01	0	0	0.01	0	0.02	0.01	0	0.01	0.01	0.01	0.01	0	0.01	0	0.01	0.03	0.03	0.04	0.03	0.04	0.02	0.06	0.07
cg23827572	4.18	3e-05	0.0005	0.04	0.01	0.07	0	0.01	0.16	0.06	0.16	0.08	0.04	0	0	0.01	0.01	0	0.01	0	0	0.02	0.02	0	0.02	0	0	0	0.02	0.02	0.02	0.01	0	0.01	0	0.01	0	0	0.02	0.01	0.01	0.09	0.05	0.08	0.05	0.04	0.06	0.07	0.02
cg23847712	7.11	3e-12	3e-10	0.23	0.01	0.01	0	0	0.01	0.01	0.02	0.01	0	0.02	0	0.02	0.01	0.03	0	0	0.02	0.01	0.03	0.01	0.01	0.02	0.01	0	0.04	0.07	0.02	0.03	0	0.02	0.01	0.01	0.01	0	0.01	0.01	0	0.16	0.12	0.17	0.12	0.13	0.15	0.05	0.05
cg24154839	4.74	3e-06	5e-05	0.11	0.01	0	0	0	0.01	0	0.01	0	0	0.01	0	0.01	0.01	0.01	0	0.01	0.01	0	0.01	0.01	0.01	0.01	0.01	0.01	0.05	0.05	0.03	0.01	0	0	0.01	0.01	0.01	0.01	0	0	0	0.04	0.05	0.05	0.04	0.05	0.03	0.02	0.01
cg24188073	5.01	7e-07	2e-05	0.02	0	0	0	0	0.01	0.01	0.02	0	0	0	0	0	0	0	0	0	0	0	0.01	0	0	0.01	0	0	0	0.01	0.01	0	0	0.01	0	0	0	0.01	0	0	0	0.03	0.03	0.04	0.03	0.03	0.04	0.01	0.01
cg24213507	3.58	0.0004	0.003	0.06	0.01	0.01	0	0	0.01	0.03	0.03	0.01	0	0.01	0	0.01	0.02	0.01	0.02	0.02	0.01	0	0.02	0.02	0.02	0.01	0.01	0.01	0.03	0.02	0.02	0.02	0.01	0	0.01	0.02	0	0	0.03	0.02	0.03	0.05	0.05	0.08	0.06	0.1	0.1	0.03	0.03
cg24248713	4.1	5e-05	0.0006	0.05	0.02	0	0	0.01	0	0.03	0.01	0	0	0.01	0.01	0.01	0.01	0.01	0.02	0.01	0.01	0	0	0.01	0.01	0.01	0	0.01	0.02	0.03	0.04	0.01	0.01	0.02	0.01	0.02	0.02	0	0.01	0.01	0	0.04	0.03	0.06	0.05	0.05	0.06	0.12	0.09
cg24249778	3.15	0.002	0.011	0.07	0.09	0.05	0.1	0.05	0.04	0.08	0.06	0.09	0.07	0.06	0.1	0.07	0.09	0.04	0.04	0.07	0.07	0.07	0.13	0.09	0.06	0.05	0.08	0.06	0.03	0.06	0.08	0.06	0.03	0.07	0.06	0.06	0.11	0.11	0.08	0.08	0.1	0.11	0.11	0.1	0.11	0.1	0.09	0.1	0.06
cg24319902	6.12	2e-09	8e-08	0.13	0.03	0.02	0.03	0.03	0.03	0.03	0.03	0.02	0.02	0.02	0.02	0.02	0.02	0.03	0.03	0.03	0.02	0.03	0.03	0.03	0.03	0.02	0.01	0.03	0.03	0.05	0.03	0.03	0.02	0.03	0.02	0.03	0.03	0.02	0.04	0.03	0.02	0.06	0.06	0.07	0.05	0.07	0.09	0.04	0.03
cg24359323	5.74	1e-08	5e-07	0.04	0.02	0	0	0	0	0	0	0	0	0	0	0.01	0.02	0.02	0	0.02	0.02	0	0.01	0.01	0.01	0.02	0	0	0	0.01	0.01	0	0	0.01	0.01	0	0	0	0	0.01	0	0.03	0.03	0.03	0.02	0.03	0.03	0.03	0.03
cg24374738	4.52	7e-06	0.0001	0.05	0.01	0.01	0.01	0	0	0	0	0	0.01	0	0	0	0.01	0	0	0	0	0	0	0	0	0.01	0	0	0	0.01	0.01	0.01	0	0	0.01	0	0	0	0.01	0	0	0.03	0.02	0.02	0.02	0.02	0.03	0.01	0.01
cg24403845	5.39	1e-07	3e-06	0.05	0	0	0.01	0	0	0	0.01	0.01	0	0.01	0	0	0.01	0	0	0	0.01	0	0.03	0	0	0.02	0	0	0	0.01	0.01	0	0	0.01	0	0	0	0	0.01	0	0.01	0.02	0.02	0.03	0.01	0.02	0.01	0.02	0.01
cg24526702	4.07	5e-05	0.0007	0.03	0.02	0.01	0.02	0.01	0.02	0.02	0.02	0.01	0.02	0.02	0.02	0.01	0.02	0.02	0.01	0.03	0.01	0.01	0.02	0.02	0.03	0.03	0.02	0.01	0.01	0.03	0.01	0.02	0.01	0.03	0.01	0.02	0.03	0.01	0.03	0.01	0.01	0.05	0.05	0.04	0.04	0.03	0.04	0.03	0.05
cg24632756	2.76	0.006	0.03	0.05	0.01	0.01	0.01	0.01	0.01	0.02	0.02	0.02	0.02	0.01	0.01	0.02	0.02	0.02	0.01	0.02	0.01	0.01	0.02	0.02	0.03	0.02	0.01	0.02	0.03	0.04	0.03	0.02	0.01	0.01	0.02	0.02	0.02	0.02	0.01	0.01	0.02	0.04	0.06	0.04	0.04	0.05	0.04	0.07	0.07
cg24680586	2.75	0.006	0.031	0.02	0.01	0.01	0.03	0.02	0	0.02	0.02	0.02	0	0.01	0.01	0.01	0.01	0.01	0	0.02	0.01	0.01	0.02	0.03	0.02	0.03	0.01	0.01	0.02	0.02	0.03	0.02	0.01	0.02	0.02	0.01	0.04	0.01	0.01	0.02	0.01	0.03	0.04	0.03	0.04	0.04	0.03	0.03	0.03
cg24869535	2.69	0.007	0.035	0.04	0.03	0.03	0.02	0.04	0.05	0.05	0.05	0.05	0.03	0.05	0.04	0.05	0.03	0.05	0.04	0.02	0.02	0.03	0.04	0.05	0.04	0.03	0.02	0.04	0.03	0.04	0.05	0.05	0.03	0.05	0.03	0.03	0.05	0.05	0.03	0.05	0.04	0.07	0.1	0.11	0.05	0.06	0.11	0.06	0.05
cg24891539	5.49	6e-08	2e-06	0.1	0.07	0.05	0.1	0.07	0.06	0.06	0.08	0.08	0.06	0.07	0.1	0.09	0.06	0.07	0.07	0.09	0.06	0.07	0.07	0.11	0.08	0.07	0.07	0.08	0.05	0.07	0.08	0.08	0.06	0.07	0.07	0.09	0.1	0.07	0.07	0.09	0.11	0.14	0.16	0.15	0.15	0.15	0.15	0.09	0.09
cg24974423	5.05	6e-07	1e-05	0.05	0.07	0.04	0.05	0.05	0.06	0.06	0.07	0.06	0.05	0.05	0.02	0.07	0.04	0.05	0.03	0.05	0.03	0.04	0.07	0.07	0.06	0.08	0.06	0.05	0.03	0.03	0.04	0.05	0.03	0.06	0.06	0.07	0.07	0.04	0.08	0.03	0.03	0.08	0.1	0.11	0.12	0.12	0.1	0.06	0.05
cg24989962	3.55	0.0004	0.004	0.13	0.07	0.04	0.03	0.02	0.04	0.04	0.05	0.06	0.02	0.08	0.07	0.04	0.05	0.05	0.03	0.03	0.02	0.01	0.03	0.01	0.03	0.03	0.01	0.02	0.09	0.11	0.08	0.06	0.04	0.03	0.02	0.03	0.02	0.03	0.05	0.04	0.04	0.07	0.08	0.06	0.05	0.05	0.07	0.05	0.05
cg25077778	2.75	0.006	0.031	0.02	0.01	0	0	0	0	0	0	0	0	0	0	0.01	0	0.01	0	0	0	0	0.01	0.01	0	0.01	0	0	0	0.01	0.01	0	0	0.01	0.01	0.01	0	0	0	0	0	0.04	0.03	0.03	0.04	0.04	0.05	0.05	0.03
cg25116388	4.31	2e-05	0.0003	0.12	0.07	0.03	0	0.01	0.01	0.07	0.04	0.06	0.03	0.08	0.04	0.02	0.01	0.01	0	0	0	0.02	0.02	0	0.17	0.13	0.12	0.08	0.02	0.06	0.04	0.06	0.01	0.06	0.04	0.01	0.01	0.01	0.06	0.01	0.05	0.07	0.08	0.07	0.09	0.07	0.08	0.11	0.09
cg25307168	4.6	5e-06	9e-05	0.1	0.01	0.01	0	0	0	0.01	0.01	0.01	0.01	0.01	0	0.02	0	0.02	0	0	0	0.01	0.01	0.01	0.01	0.01	0.02	0	0	0.01	0.01	0.01	0.01	0.01	0.01	0	0.01	0.01	0.01	0.01	0.01	0.06	0.04	0.06	0.06	0.05	0.05	0.01	0.02
cg25599538	4.33	2e-05	0.0003	0.04	0	0	0.01	0.01	0.02	0	0	0	0	0.01	0	0	0	0	0.01	0.01	0	0	0.01	0.01	0	0	0	0.01	0	0	0	0	0	0.01	0	0	0	0	0	0	0	0.02	0.03	0.02	0.02	0.03	0.02	0.01	0
cg25602684	4.69	3e-06	6e-05	0.04	0.01	0.01	0	0	0.01	0.01	0.01	0	0.01	0.01	0.01	0	0.01	0	0	0.01	0.02	0	0	0	0.02	0.01	0	0.01	0.01	0.01	0.01	0.01	0	0	0	0	0	0	0.01	0.02	0	0.03	0.02	0.03	0.02	0.02	0.02	0	0.01
cg25640822	3.93	9e-05	0.001	0.12	0.06	0.05	0.08	0.05	0.05	0.08	0.07	0.07	0.04	0.05	0.07	0.06	0.06	0.07	0.04	0.08	0.04	0.07	0.08	0.09	0.07	0.06	0.02	0.06	0.05	0.07	0.08	0.07	0.05	0.05	0.05	0.07	0.08	0.06	0.05	0.04	0.1	0.15	0.2	0.17	0.16	0.14	0.15	0.1	0.08
cg25662463	2.8	0.005	0.027	0.03	0.02	0.01	0.02	0	0	0	0	0.01	0	0.01	0	0	0	0.02	0.01	0.01	0.01	0.01	0.01	0.01	0.01	0.01	0	0.01	0.01	0	0	0.01	0	0	0.01	0.01	0.01	0.01	0.01	0	0.02	0.03	0.04	0.03	0.03	0.04	0.06	0.03	0.03
cg25682299	5.23	2e-07	6e-06	0.08	0.05	0.03	0.04	0.04	0.05	0.05	0.04	0.05	0.04	0.04	0.03	0.04	0.04	0.04	0.04	0.05	0.02	0.04	0.04	0.04	0.04	0.05	0.02	0.04	0.04	0.04	0.04	0.04	0.05	0.04	0.04	0.05	0.05	0.04	0.05	0.03	0.05	0.15	0.11	0.12	0.11	0.12	0.13	0.06	0.06
cg25694447	3.69	0.0002	0.002	0.03	0.03	0.02	0.02	0.02	0.02	0.02	0.02	0.02	0.01	0.03	0.01	0.02	0.02	0.02	0.01	0.03	0	0.01	0.02	0.02	0.02	0.01	0.01	0.01	0.02	0.02	0.05	0.02	0	0.04	0.02	0.04	0.02	0.01	0.04	0.02	0.06	0.05	0.05	0.05	0.04	0.07	0.05	0.06	0.05
cg25789861	4.11	4e-05	0.0006	0.02	0.01	0.01	0	0.01	0	0	0.01	0.01	0.02	0.01	0.01	0.01	0.01	0	0.01	0	0.01	0	0	0	0	0.01	0	0	0	0.01	0.02	0	0.02	0	0	0	0.03	0	0	0	0.01	0.03	0.04	0.04	0.04	0.03	0.03	0	0.01
cg25797055	4.24	3e-05	0.0004	0.02	0	0	0	0.01	0.01	0.01	0.01	0.01	0	0	0.01	0.01	0.01	0.02	0.02	0.01	0	0.01	0	0.01	0.01	0.01	0	0	0.01	0.01	0.01	0.01	0	0.01	0.03	0.01	0	0.01	0.01	0.01	0.02	0.02	0.02	0.02	0.02	0.02	0.02	0.02	0.01
cg25861340	3.29	0.001	0.008	0.06	0.06	0.04	0.06	0.04	0.04	0.05	0.06	0.05	0.05	0.04	0.04	0.05	0.08	0.05	0.01	0.04	0.03	0.06	0.05	0.05	0.04	0.06	0.03	0.04	0.04	0.06	0.04	0.07	0.02	0.04	0.04	0.06	0.04	0.04	0.06	0.05	0.06	0.12	0.03	0.03	0.1	0.04	0.02	0.09	0.06
cg25938646	4.96	9e-07	2e-05	0.05	0.1	0.06	0.01	0.01	0	0.02	0.03	0.01	0	0.02	0.01	0.08	0.05	0.03	0.01	0.01	0.03	0.04	0.02	0.01	0.07	0.07	0.03	0.01	0.03	0.09	0.08	0.08	0	0.05	0.05	0.02	0.02	0.01	0.02	0.01	0.01	0.04	0.03	0.04	0.04	0.04	0.03	0.06	0.09
cg25951981	4.42	1e-05	0.0002	0.08	0.01	0.01	0	0	0	0	0	0	0	0	0	0.01	0.01	0	0	0.01	0	0	0.01	0	0.01	0	0	0	0.03	0.04	0.03	0.01	0	0	0.01	0.01	0.01	0.01	0.01	0.01	0	0.04	0.05	0.05	0.02	0.04	0.03	0.02	0.01
cg25993718	3.47	0.0006	0.005	0.14	0.03	0.02	0.03	0.02	0.02	0.04	0.04	0.05	0.02	0.04	0.02	0.03	0.07	0.05	0.03	0.04	0.01	0.03	0.07	0.04	0.05	0.03	0.02	0.03	0.03	0.08	0.05	0.05	0.03	0.03	0.04	0.06	0.03	0.02	0.02	0.01	0.05	0.12	0.11	0.12	0.1	0.1	0.1	0.14	0.11
cg26011014	4.23	3e-05	0.0004	0.05	0	0	0.01	0	0	0.01	0.01	0.02	0	0.03	0	0.03	0.01	0.03	0	0.03	0	0.03	0	0.01	0.03	0.01	0	0	0.02	0.02	0.01	0.03	0.01	0.01	0.01	0.01	0.01	0.01	0	0.02	0	0.04	0.05	0.07	0.05	0.05	0.06	0.03	0.03
cg26124980	6.12	2e-09	8e-08	0.08	0.01	0.01	0	0.01	0.01	0.01	0.01	0.01	0	0	0	0.01	0.01	0.01	0	0.01	0	0	0.01	0	0.01	0.01	0	0.01	0.01	0.01	0.02	0.02	0.01	0.01	0	0.01	0.01	0	0.01	0	0.01	0.04	0.05	0.04	0.03	0.03	0.03	0.02	0.02
cg26129769	3.79	0.0002	0.002	0.03	0.03	0.01	0.03	0.01	0.01	0.01	0.01	0.01	0.01	0.03	0.01	0.02	0.01	0.03	0.01	0.02	0	0.01	0.01	0	0.02	0.02	0	0.01	0.01	0.02	0.02	0.01	0	0.03	0.01	0.01	0.01	0.01	0.03	0.02	0.02	0.05	0.05	0.06	0.04	0.06	0.04	0.06	0.06
cg26295057	3.34	0.0009	0.007	0.06	0.03	0.02	0.02	0.02	0.01	0.03	0.04	0.04	0.02	0.03	0.02	0.04	0.03	0.04	0.03	0.03	0.01	0.05	0.03	0.02	0.05	0.04	0.02	0.01	0.02	0.03	0.03	0.05	0.01	0.04	0.05	0.03	0.04	0.03	0.03	0.02	0.03	0.05	0.06	0.05	0.04	0.09	0.07	0.05	0.05
cg26315277	3.85	0.0001	0.001	0.06	0.03	0.01	0.02	0.01	0.02	0.03	0.03	0.03	0.02	0.03	0.01	0.04	0.03	0.04	0.01	0.04	0.01	0.03	0.03	0.03	0.05	0.04	0.01	0.03	0.03	0.04	0.06	0.05	0.01	0.06	0.04	0.05	0.03	0.01	0.05	0.02	0.03	0.07	0.07	0.09	0.06	0.07	0.1	0.12	0.09
cg26332560	4.58	6e-06	0.0001	0.11	0.04	0.02	0.03	0.03	0.04	0.03	0.04	0.03	0.04	0.03	0.04	0.04	0.04	0.04	0.02	0.03	0.01	0.04	0.04	0.04	0.03	0.03	0.02	0.03	0.04	0.06	0.05	0.04	0.04	0.02	0.04	0.03	0.03	0.04	0.03	0.04	0.04	0.09	0.13	0.13	0.09	0.15	0.17	0.06	0.06
cg26410450	7.03	5e-12	5e-10	0.11	0.03	0.02	0.01	0.01	0.02	0.01	0.02	0.02	0.01	0.01	0.01	0.02	0.02	0.02	0.01	0.02	0.01	0	0.02	0.01	0.03	0.01	0.01	0.02	0.03	0.03	0.03	0.02	0	0.02	0.02	0.02	0	0.01	0.01	0.02	0.01	0.1	0.09	0.1	0.06	0.11	0.08	0.05	0.04
cg26533717	4.08	5e-05	0.0006	0.02	0	0	0	0	0	0	0.01	0.01	0.01	0	0	0.01	0.03	0.01	0	0	0.01	0	0.01	0	0.01	0.01	0.01	0.01	0.02	0.01	0.01	0	0	0	0.01	0.01	0.01	0	0.01	0	0	0.03	0.03	0.03	0.03	0.03	0.03	0.06	0.05
cg26554592	4.57	6e-06	0.0001	0.13	0.02	0	0.01	0.01	0.01	0.01	0.01	0.02	0.01	0.02	0.01	0.02	0.01	0.02	0	0.04	0.01	0.01	0.03	0.02	0.02	0.02	0.01	0.01	0.01	0.03	0.03	0.02	0	0.01	0.02	0.01	0.02	0.01	0.01	0.01	0.02	0.06	0.06	0.05	0.07	0.06	0.04	0.08	0.07
cg26565021	3.87	0.0001	0.001	0.1	0.01	0	0.01	0.01	0.01	0.01	0.01	0.01	0.01	0	0	0.01	0.01	0.01	0	0.01	0	0.01	0.01	0	0.01	0.01	0	0.01	0.01	0.03	0.01	0.01	0.02	0	0.01	0.01	0.01	0	0.01	0.02	0.01	0.05	0.04	0.09	0.05	0.05	0.06	0.02	0.01
cg26677448	3.04	0.003	0.015	0.05	0.1	0.04	0.01	0.02	0.01	0.03	0.04	0.02	0.02	0.03	0.02	0.04	0.05	0.04	0.01	0.04	0.01	0.03	0.06	0.02	0.04	0.05	0.03	0.03	0.05	0.04	0.07	0.04	0.01	0.05	0.04	0.04	0.03	0.01	0.04	0.02	0.03	0.07	0.07	0.09	0.05	0.07	0.06	0.11	0.09
cg26685352	3.84	0.0001	0.001	0.04	0.04	0.03	0.02	0.02	0.02	0.04	0.04	0.04	0.02	0.04	0.01	0.05	0.04	0.05	0.02	0.03	0.03	0.02	0.03	0.04	0.05	0.04	0.03	0.03	0.02	0.05	0.05	0.05	0.02	0.03	0.03	0.06	0.05	0.02	0.04	0.05	0.02	0.07	0.07	0.07	0.08	0.08	0.08	0.04	0.03
cg26710722	2.67	0.008	0.036	0.03	0.01	0	0.01	0.01	0.01	0.01	0.01	0.01	0.01	0.01	0.02	0.01	0.01	0.02	0.01	0.02	0	0.01	0.03	0.01	0.02	0.01	0.01	0.03	0.01	0.01	0.02	0.02	0	0.01	0.01	0.01	0.02	0.02	0.01	0.02	0.02	0.05	0.05	0.05	0.03	0.06	0.09	0.09	0.08
cg26745332	2.8	0.005	0.027	0.06	0.05	0.04	0.06	0.04	0.04	0.05	0.06	0.06	0.03	0.04	0.07	0.06	0.06	0.08	0.03	0.05	0.04	0.07	0.07	0.1	0.06	0.07	0.03	0.06	0.05	0.06	0.07	0.05	0.06	0.06	0.06	0.06	0.06	0.04	0.1	0.05	0.08	0.09	0.08	0.07	0.11	0.11	0.11	0.07	0.07
cg26789779	5.46	7e-08	2e-06	0.07	0.01	0	0.02	0.01	0.01	0.02	0.02	0	0	0.01	0.01	0.02	0.02	0.02	0	0.01	0	0.01	0.02	0.01	0.01	0.02	0.01	0.01	0.01	0.04	0.02	0.01	0.01	0.01	0.01	0.02	0.01	0.01	0.01	0.02	0.01	0.04	0.04	0.04	0.05	0.04	0.05	0.02	0.02
cg26866482	3.2	0.001	0.01	0.07	0.03	0.02	0	0.01	0	0.01	0.01	0.02	0	0.02	0.01	0.01	0	0.02	0	0.01	0.01	0.02	0.04	0.02	0.03	0.01	0.03	0.01	0.02	0.05	0.03	0.04	0	0.02	0.02	0.02	0.02	0.02	0	0.01	0.01	0.06	0.07	0.05	0.06	0.05	0.04	0.07	0.05
cg26988406	3.83	0.0001	0.002	0.03	0.01	0	0	0	0	0	0	0	0	0	0	0	0.01	0	0	0.01	0	0	0	0	0	0	0	0	0.01	0.01	0.01	0	0	0.01	0.01	0.01	0	0	0.01	0	0.01	0.04	0.04	0.04	0.04	0.04	0.04	0.07	0.05
cg27019126	6.26	7e-10	4e-08	0.06	0.05	0.04	0.06	0.04	0.04	0.05	0.07	0.05	0.02	0.04	0.07	0.05	0.06	0.07	0.03	0.08	0.04	0.06	0.06	0.08	0.06	0.06	0.03	0.04	0.04	0.05	0.05	0.07	0.03	0.06	0.05	0.07	0.08	0.05	0.04	0.04	0.08	0.12	0.14	0.16	0.09	0.12	0.12	0.08	0.05
cg27037018	2.75	0.006	0.031	0.02	0.01	0.02	0.02	0	0.01	0.01	0.02	0.02	0.01	0.02	0.02	0.01	0.02	0.02	0	0.02	0.02	0.01	0.02	0.01	0.03	0.02	0.02	0.01	0.01	0.01	0.02	0.03	0.01	0.02	0.02	0.01	0.02	0.02	0.01	0.01	0.02	0.02	0.03	0.03	0.04	0.02	0.02	0.05	0.02
cg27058486	5.37	1e-07	3e-06	0.11	0.04	0.03	0.03	0.04	0.03	0.06	0.05	0.05	0.04	0.04	0.04	0.05	0.04	0.05	0.02	0.03	0.04	0.04	0.04	0.04	0.05	0.05	0.03	0.04	0.04	0.06	0.05	0.06	0.04	0.03	0.04	0.04	0.04	0.04	0.05	0.04	0.07	0.1	0.07	0.07	0.11	0.06	0.12	0.05	0.08
cg27176138	7.02	6e-12	5e-10	0.14	0.02	0.01	0.02	0.03	0.02	0.03	0.05	0.02	0.03	0.02	0.01	0.05	0.03	0.04	0.01	0.04	0.02	0.02	0.05	0.02	0.05	0.02	0.03	0.04	0.04	0.06	0.06	0.05	0.02	0.04	0.04	0.05	0.03	0.02	0.02	0.01	0.03	0.06	0.08	0.06	0.07	0.07	0.06	0.11	0.1
cg27254482	3.6	0.0003	0.003	0.12	0.02	0.01	0.02	0	0	0.02	0.02	0.02	0	0.01	0.01	0.02	0.01	0.02	0	0.02	0.01	0.02	0.02	0.02	0.02	0.02	0.01	0.01	0.03	0.05	0.03	0.02	0.01	0.02	0.02	0.02	0.01	0.01	0.02	0.01	0.02	0.14	0.15	0.12	0.15	0.12	0.09	0.06	0.08
cg27335600	3.2	0.001	0.01	0.08	0.01	0	0	0	0	0	0	0	0	0	0	0	0	0	0	0	0	0.01	0.01	0	0	0	0	0	0.06	0.04	0.02	0.01	0	0	0.01	0.01	0.01	0	0	0	0	0.1	0.11	0.11	0.08	0.11	0.09	0.11	0.08
cg27357571	4.69	3e-06	6e-05	0.03	0.02	0	0.01	0	0.02	0.02	0.01	0.02	0.01	0.03	0.01	0.02	0.02	0.02	0	0.02	0.02	0.01	0.04	0.02	0.02	0.01	0.02	0.01	0.02	0.02	0.03	0.01	0	0.03	0.01	0.02	0.02	0	0.02	0	0.01	0.03	0.03	0.04	0.03	0.04	0.02	0.04	0.03
cg27363829	5.84	8e-09	3e-07	0.14	0.03	0.02	0.01	0.03	0	0.01	0.02	0.02	0.02	0.03	0.02	0	0.02	0.02	0.01	0	0.02	0.03	0.05	0.03	0.04	0.03	0.01	0	0.03	0.03	0.03	0.02	0.02	0.05	0.03	0.03	0.02	0.04	0.03	0.03	0.04	0.11	0.11	0.09	0.09	0.09	0.07	0.05	0.03
cg27505273	6.65	6e-11	4e-09	0.08	0.03	0.02	0.03	0.02	0.01	0.02	0.02	0.02	0.01	0.01	0.03	0.02	0.02	0.02	0.02	0.02	0.01	0.03	0.04	0.03	0.01	0.02	0.02	0.02	0.03	0.03	0.03	0.03	0.01	0.02	0.03	0.02	0.03	0.03	0.01	0.02	0.03	0.06	0.04	0.04	0.05	0.05	0.07	0.05	0.04
cg27625055	2.84	0.005	0.025	0.05	0.05	0.03	0.03	0.03	0.02	0.05	0.07	0.05	0.03	0.04	0.01	0.06	0.04	0.05	0.02	0.01	0.04	0.04	0.04	0.04	0.05	0.05	0.04	0.03	0.04	0.04	0.04	0.06	0.02	0.06	0.05	0.05	0.03	0.02	0.05	0.01	0.02	0.07	0.05	0.09	0.07	0.05	0.07	0.05	0.07
cg27648075	5.33	1e-07	4e-06	0.11	0.05	0.04	0.06	0.02	0.03	0.06	0.07	0.06	0.02	0.03	0.06	0.07	0.07	0.06	0.02	0.06	0.03	0.05	0.07	0.06	0.08	0.06	0.03	0.04	0.05	0.07	0.09	0.05	0.01	0.06	0.05	0.05	0.06	0.03	0.03	0.03	0.06	0.1	0.11	0.12	0.06	0.11	0.07	0.08	0.07
cg27649073	5.9	6e-09	2e-07	0.03	0.01	0	0.01	0	0	0.01	0.01	0.01	0	0.01	0	0.01	0.01	0.01	0	0.04	0.01	0	0.01	0.01	0.02	0.01	0.01	0.02	0.05	0.02	0.03	0.01	0	0	0.01	0.02	0.01	0	0.01	0	0	0.03	0.04	0.04	0.03	0.02	0.07	0.06	0.05
[truncated: 7 more columns]
