# Supplementary material for: Correlation of an epigenetic mitotic clock with cancer risk
Source: Genome Biol. 2016 Oct 3;17:205. doi: 10.1186/s13059-016-1064-3 (PMC5046977; doi:10.1186/s13059-016-1064-3)
Supplement: Additional file 4: — Gene set enrichment analysis results (in Excel table format) of the 385 PCGT CpGs that make up epiTOC. Columns label the biological term, number of genes present in the term, number and corresponding fraction of genes present on the bead array, the number in the overlap between term and the genes mapped by the 385 PCGT CpGs, the odds ratio (OR), the Fisher test one-tailed P value of enrichment, the adjusted P value (Benjamini–Hochberg adjusted) and the overlapping gene symbols. (XLS 1403 kb) [file 13059_2016_1064_MOESM4_ESM.xls]

## Sheet: MSigDB-summary-epiTOC.txt
Gene List	nList	nRep	fRep	nOVLAP	OR	P-value	adjPval	Genes
Triple	654	624	0.954128	175	Inf	3.56821e-273	2.07551e-269	ABCC8 ADAMTS18 ADCY8 ALX3 ASCL1 ASCL2 ASTN2 ATOH1 NKX3-2 BARX2 BHLHB4 BHLHB5 MKX FAM163A CNRIP1 CACNA1D CACNA1E CASZ1 CBLN4 CDX2 TPPP3 CHODL CHST8 CLSTN2 COL25A1 COL9A2 CRTAC1 CRYBA2 CSMD1 CTNND2 GJD2 CYP26B1 DCLK2 DCC DCHS2 DGKI DKFZP564O0823 DLX3 DMRT1 DMRT3 DOK6 DPY19L2 DRD5 DSC3 FAM19A4 FAM5B FAM84A FGF3 FGF5 FIGLA FBLN7 FLRT2 FOXD3 GABRA4 GATA4 GBX2 GDF6 GDNF GHR GHSR PRLHR GRIK1 GRIN3A GRM7…
BENPORATH_PRC2_TARGETS	652	625	0.958589	175	Inf	4.95584e-273	2.07551e-269	SLC10A4 RSPO2 FBLN7 INA SIX1 KL HOXD13 PAX1 DCHS2 SOX17 TRIM9 FAM150A PDX1 TBX5 SIX2 OTP SLIT2 SRD5A2 LTK BARX2 OSR1 POU4F1 NPY1R FGF3 MT1M GDF6 PAX6 PDGFRA ONECUT2 RAX GHR ROBO3 PHOX2A MT1A BHLHB4 NELL1 ALX3 HOXD12 PITX3 RYR3 CBLN4 ZIC1 CDX2 CHST8 BHLHB5 DKFZP564O0823 CRTAC1 DGKI ADCY8 PTPRT SLC6A1 DSC3 LHX2 GJD2 PAX2 NOL4 LRFN5 NEUROG3 SLITRK1 CNRIP1 NEUROD2 VAX1 CTNND2 HS6ST3 HMX2 HOXB13 ISL1 …
BENPORATH_SUZ12_TARGETS	1038	999	0.962428	175	Inf	1.06694e-232	2.97889e-229	ABCC8 CASZ1 GRIN3A BHLHB5 PHOX2A RAX WNT2 SLC6A5 HOXC12 NRG1 LHX2 GDF6 ALX3 PAX1 PAX2 THBD CRTAC1 ASCL2 DCLK2 NKX3-2 CYP26B1 FAM150A NPNT SFRP1 TTYH1 PRLHR SCNN1G UCP1 KL INSM2 IRX4 NELL1 ADCY8 GHSR FGF5 PCDH8 GSX1 SLIT2 MT1A SPOCK3 COL25A1 DMRT1 GABRA4 MYOD1 HOXD12 SLC9A3 STMN2 GSC2 RYR3 KCNK12 TRIM9 SLC1A2 CHODL PTPRT CSMD1 ZIC1 SHOX2 DPY19L2 SORCS1 NEUROD1 PPM1E BHLHB4 HOXD13 NEUROG1 PAX6 KCND…
BENPORATH_EED_TARGETS	1062	1015	0.955744	175	Inf	2.25915e-231	4.73066e-228	SLC9A3 HOXD9 NEUROG1 SIX6 KY NEUROD2 FAM150A GJD2 NRG1 SOX17 CHST8 GSX1 DCC NELL1 SCNN1G CTNND2 OLIG2 LHX2 GHSR PKNOX2 LAYN BHLHB4 MKX ALX3 GRM7 IRX4 SLC32A1 NOL4 CRTAC1 ASCL2 MT1M TPPP3 FAM19A4 KL NKX3-2 NEUROG3 DPY19L2 FAM84A CASZ1 UCP1 SLC6A5 LRFN5 PGR WNT2 SLC6A1 ASTN2 CACNA1D DCLK2 RSPO2 FAM5B SSTR2 GBX2 SIX2 MT1A HOXB8 FGF3 SHOX2 NEUROD1 POU4F3 FLRT2 PTF1A STK32B ADCY8 HOXB13 GABRA4 FAM163A…
BENPORATH_ES_WITH_H3K27ME3	1118	1078	0.964222	175	Inf	2.29019e-226	3.83653e-223	GBX2 OTP NPY1R ASCL1 WNT2 VAX1 PRLHR SGPP2 KCNV1 CACNA1D ABCC8 HOXD8 NEUROD1 LHX8 NPNT ISL1 TBX3 LRFN5 GRM7 DSC3 SLC6A5 SIX1 SOX17 NEUROG1 SLC32A1 TTYH1 RSPO2 UNC5C HOXB13 HTR1A SFRP1 KY PTF1A NEUROG3 ONECUT2 HLX FAM150A LTK SIM2 ADAMTS18 CRYBA2 CSMD1 FGF5 GDNF FLRT2 RAX ADCY8 KCND3 CRTAC1 ASCL2 PAX1 GABRA4 IRX5 HOXC12 PPM1E SLC6A3 OLIG2 DPY19L2 GATA4 ATOH1 CTNND2 DMRT3 FGF3 CACNA1E NELL1 DKFZP56…
Single	1591	1519	0.954745	175	Inf	2.44706e-198	3.41609e-195	ABCC8 ADAMTS18 ADCY8 ALX3 ASCL1 ASCL2 ASTN2 ATOH1 NKX3-2 BARX2 BHLHB4 BHLHB5 MKX FAM163A CNRIP1 CACNA1D CACNA1E CASZ1 CBLN4 CDX2 TPPP3 CHODL CHST8 CLSTN2 COL25A1 COL9A2 CRTAC1 CRYBA2 CSMD1 CTNND2 GJD2 CYP26B1 DCLK2 DCC DCHS2 DGKI DKFZP564O0823 DLX3 DMRT1 DMRT3 DOK6 DPY19L2 DRD5 DSC3 FAM19A4 FAM5B FAM84A FGF3 FGF5 FIGLA FBLN7 FLRT2 FOXD3 GABRA4 GATA4 GBX2 GDF6 GDNF GHR GHSR PRLHR GRIK1 GRIN3A GRM7…
Biv	3447	3266	0.947491	157	45.0926	1.2325e-100	1.47478e-97	RYR3 PTPRT ASTN2 FGF5 SPOCK3 PGR TTYH1 DCLK2 SLIT2 GATA4 TRIM9 LHX2 KY NELL1 SORCS1 IRX5 DCHS2 LAYN DMRT1 ROBO3 NOL4 INA SHOX2 CHODL HOXD1 PDGFRA TBX3 RSPO2 ISL1 SLC6A1 COL25A1 STK32B HOXD8 UNC5C PKNOX2 RAX ADAMTS18 MSC BARX2 CYP26B1 CACNA1E CACNA1D GHR TBX5 PDX1 PAX2 PAX6 ABCC8 GDNF HOXD13 HTR1A DRD5 GABRA4 GRIK1 GRM7 NPY1R PTGDR GDF6 LHX8 FIGLA SLC6A3 SSTR2 ADCY8 NKX3-2 CDX2 CTNND2 GBX2 COL9A2 …
MIKKELSEN_NPC_HCP_WITH_H3K27ME3	341	336	0.985337	47	23.9792	1.10507e-42	1.157e-39	SIM2 LRFN5 PAX1 GJD2 NKX6-1 BHLHB4 SIX6 PDX1 NEUROG3 DMRT3 CRTAC1 PTF1A GHSR SGPP2 FGF3 NEUROD2 OTP SLC9A2 HOXB8 NELL1 CDX2 DMRT1 PGR STMN2 HTR1A CBLN4 CRYBA2 SLC6A5 SLIT2 HOXD9 ISL1 ALX3 FOXD3 VSX1 DLX3 SCNN1G SLC6A3 GRM7 POU4F3 VAX1 PTPRT CLSTN2 MSC SFRP1 LHX8 GSX1 TBX3
MIKKELSEN_MEF_HCP_WITH_H3K27ME3	590	577	0.977966	56	16.8484	2.88128e-42	2.68151e-39	RAX OLIG2 GHSR LRFN5 BHLHB4 CSMD1 KCNV1 NKX6-1 ONECUT2 VAX1 POU4F1 NEUROD2 GSX1 INSM2 GJD2 PHOX2A CRTAC1 OTP FOXD3 PCDH8 STK32B KL IRX4 NEUROG1 PTF1A VSX1 MYOD1 SIX6 DCC HTR1A SLC32A1 DMRT3 NEUROG3 SLC9A3 KCND3 TTYH1 POU4F3 FGF3 SLC6A1 PTGDR FAM163A CDX2 PDX1 CACNA1E PAX1 CBLN4 NEUROD1 PTPRT NELL1 ABCC8 KY DMRT1 SLC6A5 SLITRK3 HMX2 SRD5A2
MIKKELSEN_MCV6_HCP_WITH_H3K27ME3	435	423	0.972414	48	18.9434	3.41315e-39	2.85885e-36	COL9A2 NEUROD1 SLC32A1 SLIT2 PAX2 NEUROG1 ABCC8 LTK SIX2 TBX5 KL GATA4 IRX4 HOXC12 SLITRK3 CLSTN2 PRLHR NELL1 SLC6A5 GDNF RAX SIM2 PDX1 HOXD9 DMRT3 ZIC1 SLC9A3 ASCL2 VSX1 PTPRT GABRA4 KCND3 HOXD8 DOK6 BHLHB4 FGF3 FOXD3 NKX6-1 ADAMTS18 MYOD1 DRD5 HOXD12 FAM163A CACNA1D PTF1A SLC6A1 FGF5 NEUROG3
MEISSNER_BRAIN_HCP_WITH_H3K27ME3	269	261	0.97026	37	22.66	1.10574e-33	8.41969e-31	NKX3-2 HOXC12 RAX LHX8 CDX2 HOXD1 SIX1 IRX4 BHLHB4 DLX3 FOXD3 PTF1A PHOX2A OTP PAX1 DMRT3 MYOD1 HMX2 SIX2 POU4F3 HOXD9 INSM2 SIM2 NEUROG1 HOXD8 FGF3 GATA4 HOXD12 NKX6-1 ALX3 DMRT1 GBX2 SIX6 NEUROG3 HOXD13 PAX2 PDX1
MEISSNER_NPC_HCP_WITH_H3K4ME2_AND_H3K27ME3	349	340	0.974212	37	16.6966	2.14406e-29	1.49655e-26	LHX8 GDNF PTF1A CLSTN2 ISL1 ASCL2 SFRP1 VSX1 KCNK12 DMRT3 GSX1 TBX3 GHSR FGF3 PAX2 GJD2 SGPP2 HOXD1 CBLN4 POU4F3 NEUROD2 HOXD13 SIM2 CASZ1 DLX3 INSM2 PAX1 CRYBA2 HMX2 NKX6-1 MSC CRTAC1 SIX2 SLC9A2 FOXD3 PTPRT VAX1
MEISSNER_BRAIN_HCP_WITH_H3K4ME3_AND_H3K27ME3	1069	1056	0.987839	52	7.65397	1.11475e-24	7.18241e-22	LHX2 HLX NEUROD2 BARX2 THBD SLC9A3 OLIG2 PDGFRA NEUROD1 RSPO2 ONECUT2 IRX5 SHOX2 GDNF CRTAC1 CBLN4 HTR1A MKX GJD2 PITX3 NPNT FAM163A PCDH8 CASZ1 KCNK13 SLC32A1 SLC9A2 BHLHB5 LGR5 ASCL2 GHSR TBX3 SCNN1G GSX1 INA DRD5 PAX6 PRLHR SFRP1 SLC6A1 KCNK12 FGF5 NELL1 ASCL1 ADAMTS18 ZIC1 VAX1 CRYBA2 CHST8 FBLN7 ISL1 HHIP
TRANSC_FACT	1385	1350	0.974729	57	6.68176	7.42573e-24	4.44271e-21	ASCL2 MSC HOXD1 GATA4 HLX TRIM9 GBX2 CDX2 POU4F1 PAX1 GSC2 OLIG2 SOX14 PITX3 IRX4 SHOX2 VSX1 ASCL1 ALX3 PKNOX2 OSR1 NEUROG1 HOXD12 SIM2 SOX17 PGR TBX5 ONECUT2 ZIC1 ISL1 PDX1 CASZ1 HOXB13 SIX1 IRX5 LHX2 HOXD13 PAX2 NEUROD1 PHOX2A BARX2 NEUROG3 POU4F3 ATOH1 SIX2 FOXD3 NEUROD2 HOXD9 SIX6 HOXB8 RAX DMRT1 TBX3 PAX6 MYOD1 NKX6-1 NKX3-2
AACTTT_UNKNOWN	1890	1832	0.969312	59	4.9934	6.60896e-19	3.69044e-16	OSR1 GHR FOXD3 GRIK1 CLSTN2 PAX6 PAX2 NRG1 HOXC12 ISL1 NELL1 OTP COL25A1 MYOD1 WNT2 ATOH1 DMRT3 RP11-35N6.1 BHLHB5 KCNK12 ZIC1 VAX1 NEUROG1 PPM1E STK32B ADCY8 CASZ1 CBLN4 NEUROD1 SLITRK1 SLITRK3 ONECUT2 HOXB8 FAM19A4 NOL4 SOX14 CTNND2 CYP26B1 GRIN3A RYR3 CHODL PCDH8 LHX2 POU4F1 CHST8 CRTAC1 SHOX2 DGKI HLX KCND3 CACNA1E CACNA1D IRX4 IRX5 PITX3 RSPO2 NKX6-1 TBX5 SLC6A1
HOX_GENES	65	61	0.938462	15	38.9457	5.88993e-18	3.08338e-15	PITX3 HLX IRX4 HOXB13 HOXD9 SHOX2 HOXD13 RAX HOXD1 HOXD12 PKNOX2 PDX1 HOXB8 PHOX2A IRX5
ANATOMICAL_STRUCTURE_DEVELOPMENT	1013	972	0.959526	42	6.19618	1.0194e-17	5.02263e-15	FGF5 FGF3 GHR GRIK1 PDX1 PAX6 PAX2 PAX1 COL9A2 KL NELL1 HOXB13 GHSR MKX MYOD1 GDNF GATA4 POU4F1 SRD5A2 DMRT1 HOXD13 SHOX2 PTF1A SIM2 ZIC1 UNC5C SIX2 SIX6 SIX1 NEUROG1 NEUROG3 IRX4 PITX3 NKX6-1 SFRP1 SLIT2 TBX3 TBX5 NEUROD2 ONECUT2 GSC2 SOX14
SYSTEM_DEVELOPMENT	861	825	0.958188	38	6.48249	6.08851e-17	2.83319e-14	FGF5 GHR GRIK1 PDX1 PAX6 PAX2 PAX1 COL9A2 KL NELL1 HOXB13 GHSR MKX MYOD1 GDNF GATA4 POU4F1 SRD5A2 DMRT1 HOXD13 SHOX2 PTF1A SIM2 ZIC1 UNC5C SIX6 SIX1 NEUROG1 NEUROG3 IRX4 PITX3 NKX6-1 SLIT2 TBX3 TBX5 NEUROD2 ONECUT2 SOX14
MEISSNER_NPC_HCP_WITH_H3K27ME3	79	78	0.987342	15	28.4066	3.1946e-16	1.40831e-13	SCNN1G BHLHB4 HTR1A HOXD12 SIX6 NELL1 GRM7 PDX1 DMRT1 HOXC12 OTP HOXD9 NEUROG3 CDX2 ALX3
MULTICELLULAR_ORGANISMAL_DEVELOPMENT	1049	1006	0.959009	39	5.40069	6.71316e-15	2.81147e-12	FGF5 GHR GRIK1 PDX1 PAX6 PAX2 PAX1 COL9A2 KL NELL1 HOXB13 GHSR MKX MYOD1 GDNF GATA4 POU4F1 SRD5A2 DMRT1 HOXD13 SHOX2 HLX PTF1A SIM2 ZIC1 UNC5C SIX6 SIX1 NEUROG1 NEUROG3 IRX4 PITX3 NKX6-1 SLIT2 TBX3 TBX5 NEUROD2 ONECUT2 SOX14
MIKKELSEN_NPC_HCP_WITH_H3K4ME3_AND_H3K27ME3	210	207	0.985714	19	12.3006	4.46704e-14	1.78171e-11	CASZ1 FGF5 CHST8 KCNK12 BHLHB5 CSMD1 HMX2 SIX2 RSPO2 ASCL2 HOXD13 GDNF NEUROG1 PCDH8 HOXD1 ATOH1 INSM2 GABRA4 INA
MODULE_220	333	323	0.96997	22	9.01648	1.9007e-13	7.23647e-11	PDGFRA STMN2 ZIC1 SIX1 PAX6 HOXD13 SIX6 TBX5 POU4F1 CDX2 SIM2 NRG1 GHR GRIK1 WNT2 PAX2 HOXB8 NELL1 DLX3 FGF5 ISL1 HOXD8
ORGAN_DEVELOPMENT	571	552	0.966725	27	6.48156	8.20211e-13	2.987e-10	HOXD13 SHOX2 GHR PTF1A PDX1 ZIC1 UNC5C SIX6 SIX1 PAX6 PAX1 IRX4 COL9A2 KL PITX3 HOXB13 NKX6-1 GHSR MKX SLIT2 TBX3 TBX5 MYOD1 GATA4 ONECUT2 SRD5A2 DMRT1
SCHLESINGER_METHYLATED_DE_NOVO_IN_CANCER	88	88	1	13	20.4188	1.14566e-12	3.99837e-10	CDX2 MT1A HOXB13 GATA4 THBD ALX3 PGR DSC3 DCC SFRP1 PAX6 TBX3 MYOD1
TAATTA_V$CHX10_01	810	775	0.95679	31	5.33488	2.72982e-12	9.14598e-10	STMN2 CLSTN2 PAX6 PAX2 HOXC12 OTP ROBO3 CHST8 PGR SHOX2 GBX2 ZIC1 SIX1 NEUROG1 RAX PPM1E IRX4 IRX5 PDGFRA NKX6-1 SFRP1 HHIP NEUROD1 SLITRK1 SLITRK3 ONECUT2 LRFN5 NOL4 GJD2 CTNND2 SLC6A5
V$NKX25_02	262	250	0.954198	16	8.14578	1.08947e-09	3.50979e-07	INA OTP CBLN4 SHOX2 HHIP FGF3 FLRT2 ATOH1 ROBO3 HOXD8 ONECUT2 NEUROG1 PAX2 GJD2 PPM1E SLC6A5
V$CHX10_01	225	216	0.96	15	8.85147	1.20468e-09	3.7372e-07	OTP SHOX2 SFRP1 ZIC1 ROBO3 SLITRK1 LRFN5 NEUROG1 PAX6 POU4F3 GJD2 HOXC12 PPM1E CHST8 IRX4
TRANSCRIPTION_FACTOR_ACTIVITY	354	346	0.977401	18	6.58853	2.62567e-09	7.85449e-07	CDX2 DLX3 GBX2 FOXD3 SIM2 TBX5 NEUROD2 MYOD1 ZIC1 ATOH1 NEUROG1 GSC2 PAX6 POU4F3 POU4F1 SOX14 DMRT1 MSC
V$NKX62_Q2	241	230	0.954357	15	8.26778	2.8572e-09	8.25238e-07	PGR PDGFRA SHOX2 PTF1A TBX5 NEUROD2 ZIC1 ATOH1 STMN2 SLITRK1 LRFN5 GSX1 NOL4 SOX14 IRX4
CAGGTG_V$E12_Q6	2485	2416	0.972233	51	2.92437	3.1809e-09	8.88107e-07	OSR1 PAX6 PAX2 DCLK2 NRG1 SCNN1G ALX3 RP11-35N6.1 HS6ST3 BHLHB5 KCNK13 KCNK12 SIM2 SIX2 DRD5 DCHS2 ADCY8 PDGFRA CASZ1 SLIT2 NEUROD1 SLITRK3 HOXB8 FAM19A4 SOX17 NOL4 SOX14 GJD2 RYR3 FGF5 STMN2 TTYH1 BARX2 GDNF ROBO3 POU4F3 POU4F1 MSC CHST8 PHOX2A DGKI KCND3 CACNA1E CACNA1D IRX4 IRX5 NPNT SFRP1 HHIP LRFN5 GSX1
V$AHRARNT_01	140	138	0.985714	12	11.1318	4.63037e-09	1.2511e-06	ATOH1 SLITRK1 ONECUT2 PAX6 GSX1 PAX2 GHR PTF1A GRM7 CYP26B1 FOXD3 NEUROD2
TGATTTRY_V$GFI1_01	294	282	0.959184	16	7.15538	6.17075e-09	1.60801e-06	CDX2 ADCY8 ZIC1 GDNF WNT2 ROBO3 SIX6 HOXD9 SIX1 DRD5 HOXB8 CACNA1E CLSTN2 PAX2 ALX3 SLC6A5
ANATOMICAL_STRUCTURE_MORPHOGENESIS	376	366	0.973404	18	6.20341	6.33528e-09	1.60801e-06	PITX3 NKX6-1 SFRP1 FGF3 SLIT2 TBX3 TBX5 PDX1 ZIC1 GDNF UNC5C SIX2 SIX6 ONECUT2 GSC2 PAX6 PAX2 POU4F1
DNA_BINDING	602	589	0.978405	22	4.71933	1.87923e-08	4.62954e-06	PTF1A GBX2 FOXD3 SIM2 ZIC1 NEUROG1 PAX6 PAX2 CDX2 FIGLA DLX3 TBX3 TBX5 NEUROD2 MYOD1 ATOH1 GSC2 POU4F3 POU4F1 SOX14 DMRT1 MSC
ROLEF_GLIS3_TARGETS	37	35	0.945946	7	28.4561	2.37752e-08	5.68974e-06	NEUROD1 ABCC8 ISL1 GJD2 NKX6-1 NEUROG3 PAX6
ZHOU_PANCREATIC_BETA_CELL	11	11	1	5	93.7579	2.52172e-08	5.82856e-06	ISL1 NEUROD1 PDX1 PAX6 NKX6-1
GGGTGGRR_V$PAX4_03	1294	1257	0.971406	33	3.40921	2.59598e-08	5.82856e-06	GRIK1 STMN2 PAX6 OSR1 NRG1 TPPP3 ISL1 HOXB13 GRM7 CRYBA2 WNT2 ROBO3 MSC HS6ST3 CRTAC1 KCNK12 KCND3 SIX2 CACNA1E CACNA1D DCHS2 SFRP1 TBX3 TBX5 NEUROD2 SLITRK3 LRFN5 HOXB8 GSX1 NOL4 SOX14 CTNND2 CYP26B1
MARTORIATI_MDM4_TARGETS_NEUROEPITHELIUM_DN	164	161	0.981707	12	9.40096	2.64428e-08	5.82856e-06	BHLHB5 STMN2 INA SHOX2 ASCL1 NEUROD1 GSX1 NOL4 TTYH1 PDGFRA NEUROG1 RSPO2
MIKKELSEN_ES_HCP_WITH_H3K27ME3	41	37	0.902439	7	26.5597	3.58509e-08	7.69967e-06	HOXD8 DCC TBX5 HOXD12 SLITRK3 KCND3 CACNA1E
TTGTTT_V$FOXO4_01	2061	1986	0.96361	43	2.88997	3.95927e-08	8.2907e-06	GHR FOXD3 ASCL2 CLSTN2 PAX6 PAX2 NRG1 TPPP3 ISL1 HOXB13 OTP WNT2 ATOH1 RP11-35N6.1 HS6ST3 PKNOX2 ZIC1 VAX1 SIX1 NEUROG1 PDGFRA NEUROD2 HOXD1 SLITRK1 ONECUT2 HOXB8 STMN2 PCDH8 GRM7 POU4F1 MSC CHST8 HOXD13 SHOX2 HLX CACNA1E IRX4 HHIP TBX3 TBX5 SLC6A1 LRFN5 GSX1
GGGAGGRR_V$MAZ_Q6	2274	2218	0.975374	46	2.79241	4.24737e-08	8.67708e-06	ASCL2 ASCL1 PAX6 PAX2 PAX1 NRG1 COL25A1 WNT2 OLIG2 HS6ST3 SLC9A2 PGR SLC32A1 KCNK13 SIX2 SIX1 NEUROG1 NEUROG3 PPM1E DCHS2 CASZ1 NEUROD2 SLITRK1 SLITRK3 ONECUT2 SOX17 NOL4 GJD2 CTNND2 FGF5 FGF3 STMN2 GRM7 GDNF ROBO3 POU4F1 CHST8 HTR1A SORCS1 PTF1A GBX2 RAX VSX1 PITX3 TBX3 LRFN5
HATADA_METHYLATED_IN_LUNG_CANCER_UP	390	371	0.951282	17	5.72133	4.79687e-08	9.56633e-06	HOXD13 RYR3 HLX STK32B RSPO2 HOXD12 GRM7 LRFN5 PAX1 ISL1 KL NELL1 TPPP3 SLIT2 CSMD1 PRLHR HOXC12
CTTTGA_V$LEF1_Q2	1232	1177	0.955357	31	3.38771	6.87441e-08	1.33907e-05	INA CHODL CLSTN2 PAX6 BARX2 NRG1 PCDH8 ISL1 OTP LHX2 GDNF WNT2 ATOH1 POU4F3 HS6ST3 HOXD12 SORCS1 KY GBX2 ZIC1 VAX1 NEUROG1 NEUROG3 TRIM9 NPNT CDX2 CASZ1 NKX6-1 TBX3 NEUROD1 SOX14
SCHLESINGER_H3K27ME3_IN_NORMAL_AND_METHYLATED_IN_CANCER	28	26	0.928571	6	33.9749	9.92847e-08	1.89002e-05	NEUROG3 GJD2 GRM7 POU4F3 HTR1A HOXD12
ZHOU_PANCREATIC_ENDOCRINE_PROGENITOR	14	14	1	5	62.5775	1.06895e-07	1.98967e-05	ISL1 NEUROD1 PAX6 NKX6-1 NEUROG3
REACTOME_REGULATION_OF_BETA_CELL_DEVELOPMENT	30	28	0.933333	6	30.8901	1.60048e-07	2.91427e-05	PTF1A PDX1 NEUROD1 NKX6-1 NEUROG3 PAX6
NERVOUS_SYSTEM_DEVELOPMENT	385	365	0.948052	16	5.42952	2.213e-07	3.94385e-05	SHOX2 FGF5 SIM2 GRIK1 ZIC1 UNC5C NEUROG1 NEUROG3 PAX6 PAX2 NELL1 SLIT2 NEUROD2 GDNF POU4F1 SOX14
TGACAGNY_V$MEIS1_01	827	797	0.963724	24	3.78507	2.32192e-07	4.05175e-05	OSR1 GRIK1 CHODL ASCL1 CLSTN2 PAX6 PAX2 BARX2 NRG1 WNT2 OLIG2 POU4F3 POU4F1 SHOX2 HLX IRX4 ADCY8 PDGFRA TBX5 NEUROD2 ONECUT2 FAM19A4 NOL4 SOX14
GGGCGGR_V$SP1_Q6	2940	2851	0.969728	52	2.47439	2.81276e-07	4.8081e-05	GRIK1 ASCL1 CLSTN2 PAX2 OSR1 TPPP3 SCNN1G OTP DLX3 WNT2 OLIG2 HS6ST3 PGR KCNK12 ZIC1 VAX1 SIX6 NEUROG1 ADCY8 NEUROD2 NEUROD1 SOX17 NOL4 GJD2 CYP26B1 INA FGF5 FGF3 STMN2 SLC1A2 LHX2 GDNF ROBO3 POU4F3 SRD5A2 INSM2 HOXD12 HOXD13 HTR1A PHOX2A CRTAC1 GBX2 KCND3 THBD CACNA1D IRX5 PITX3 TBX3 TBX5 KCNV1 LRFN5 SLC6A5
CTTTGT_V$LEF1_Q2	1972	1906	0.966531	40	2.74933	3.07537e-07	5.15187e-05	OSR1 FOXD3 PAX6 PAX2 DCLK2 NRG1 OTP ATOH1 RP11-35N6.1 PTPRT SLC32A1 ZIC1 VAX1 SIX1 ASTN2 NEUROG1 NEUROG3 PDGFRA CBLN4 NEUROD2 NEUROD1 HOXD9 SLITRK1 ONECUT2 NOL4 SOX14 GJD2 RYR3 DOK6 STMN2 COL9A2 POU4F1 HOXD13 SHOX2 GBX2 CACNA1E IRX5 SLC6A1 GSX1 SLC6A5
V$NFY_01	254	247	0.972441	13	6.49622	4.08764e-07	6.71335e-05	HOXB13 NKX6-1 DLX3 SFRP1 PTF1A OLIG2 SIX2 SIX1 NEUROG3 FAM19A4 NOL4 INSM2 ISL1
YATGNWAAT_V$OCT_C	360	342	0.95	15	5.40485	5.34125e-07	8.60353e-05	GRIN3A SFRP1 COL25A1 GBX2 GDNF ATOH1 ROBO3 HOXD9 LRFN5 NEUROG1 PAX6 PCDH8 IRX4 IRX5 ISL1
V$GR_Q6	271	255	0.940959	13	6.27888	5.87147e-07	9.19327e-05	CBLN4 SLC32A1 DLX3 SHOX2 KCNV1 GDNF VAX1 SIX1 ONECUT2 PAX2 PCDH8 CTNND2 DCHS2
V$EN1_01	109	108	0.990826	9	10.4456	5.96223e-07	9.19327e-05	CDX2 PDGFRA OTP OSR1 HOXB8 PAX6 NRG1 IRX4 ISL1
V$GATA_C	266	256	0.962406	13	6.25271	6.13745e-07	9.19327e-05	PHOX2A RSPO2 PTF1A GBX2 HOXD1 ZIC1 SIX1 ONECUT2 PAX2 PPM1E HS6ST3 ISL1 SLC6A5
CELL_CELL_SIGNALING	404	394	0.975248	16	5.00491	6.14641e-07	9.19327e-05	PGR SSTR2 FGF5 FGF3 GRIK1 CACNA1E SLC1A2 PCDH8 GHSR GRM7 TBX3 TBX5 SLC6A1 GDNF SRD5A2 SLC6A5
MEISSNER_NPC_HCP_WITH_H3K4ME3_AND_H3K27ME3	142	141	0.992958	10	8.81043	6.27575e-07	9.22204e-05	RSPO2 CHST8 PCDH8 GDF6 INA ATOH1 CSMD1 FGF5 NEUROG1 BHLHB5
YTAATTAA_V$LHX3_01	184	178	0.967391	11	7.63499	6.7827e-07	9.79515e-05	NKX6-1 SHOX2 HHIP LRFN5 RAX HOXC12 PPM1E CHST8 IRX4 IRX5 SLC6A5
RNA_POLYMERASE_II_TRANSCRIPTION_FACTOR_ACTIVITY	182	181	0.994505	11	7.49929	8.00608e-07	0.000113659	MYOD1 PDX1 GATA4 HOXD9 ONECUT2 NKX3-2 RAX TBX3 TBX5 ISL1 NEUROD1
V$NKX61_01	236	224	0.949153	12	6.5858	9.59641e-07	0.00013177	PDGFRA CASZ1 OTP TBX5 NEUROD2 HOXD8 SLITRK3 NEUROG1 HOXB8 GJD2 PPM1E IRX4
V$HNF6_Q6	234	224	0.957265	12	6.5858	9.59641e-07	0.00013177	PDGFRA OTP COL25A1 NEUROD2 ZIC1 SLITRK1 SIX1 NEUROG1 CLSTN2 GSX1 NRG1 RP11-35N6.1
V$PAX4_02	237	229	0.966245	12	6.43238	1.21091e-06	0.000163591	TBX5 NEUROD2 ZIC1 STMN2 SLITRK1 SLITRK3 PAX6 PAX2 POU4F3 SOX14 IRX4 SLC6A5
TATAAA_V$TATA_01	1296	1222	0.942901	29	2.99482	1.64052e-06	0.000215531	FGF5 FOXD3 STMN2 PCDH8 HOXC12 OTP CRYBA2 GDNF WNT2 OLIG2 POU4F3 POU4F1 MSC INSM2 BHLHB5 CRTAC1 SORCS1 SHOX2 KCNK12 THBD PRLHR IRX4 CDX2 CBLN4 TBX3 HOXD9 LRFN5 HOXB8 CYP26B1
YCATTAA_UNKNOWN	556	532	0.956835	18	4.16336	1.66551e-06	0.000215531	BHLHB5 SORCS1 OSR1 FGF5 GBX2 TTYH1 RAX PPM1E IRX4 PDGFRA HHIP HOXD1 HOXD8 HOXB8 ALX3 NOL4 CHST8 CTNND2
KEGG_MATURITY_ONSET_DIABETES_OF_THE_YOUNG	25	23	0.92	5	31.2826	1.68194e-06	0.000215531	NEUROG3 PAX6 NKX6-1 NEUROD1 PDX1
TGGAAA_V$NFAT_Q4_01	1896	1806	0.952532	37	2.63899	1.69831e-06	0.000215531	FOXD3 PAX6 PAX1 DCLK2 NRG1 RP11-35N6.1 HS6ST3 BHLHB5 ZIC1 VAX1 SIX6 DCHS2 PDGFRA SLITRK1 SLITRK3 HOXD8 NOL4 SOX14 CTNND2 CYP26B1 MAPK4 STMN2 CHODL PCDH8 GDNF POU4F3 POU4F1 CRTAC1 SHOX2 UNC5C KCND3 RAX IRX5 PITX3 NKX6-1 TBX3 TBX5
V$EVI1_05	172	160	0.930233	10	7.6875	1.9946e-06	0.00024718	SIX1 ONECUT2 SORCS1 RSPO2 HOXB8 CACNA1D SOX14 IRX5 CYP26B1 ISL1
MCGARVEY_SILENCED_BY_METHYLATION_IN_COLON_CANCER	42	42	1	6	18.8623	2.00671e-06	0.00024718	ASCL2 HOXD1 ADAMTS18 SOX17 SFRP1 GATA4
V$NRSF_01	97	94	0.969072	8	10.631	2.18423e-06	0.000265147	HTR1A INA STMN2 GHSR TRIM9 POU4F3 CRYBA2 PRLHR
V$T3R_Q6	251	244	0.972112	12	6.01186	2.34917e-06	0.000281095	NKX6-1 TBX3 TBX5 WNT2 VAX1 SLITRK1 ONECUT2 PAX6 PAX1 CTNND2 TPPP3 DCHS2
V$OCT1_05	254	245	0.964567	12	5.98575	2.45097e-06	0.000289145	CDX2 BHLHB5 COL25A1 PKNOX2 STMN2 SIX1 LRFN5 NEUROG1 PAX6 PCDH8 PPM1E ISL1
SMID_BREAST_CANCER_LUMINAL_B_UP	172	164	0.953488	10	7.48654	2.49301e-06	0.00029002	TPPP3 CACNA1D ASCL1 CLSTN2 STK32B SSTR2 ABCC8 NPY1R PTPRT TRIM9
V$TST1_01	262	247	0.942748	12	5.9342	2.66632e-06	0.000305933	TBX5 HOXD1 ZIC1 OLIG2 TTYH1 NEUROG1 HOXB8 PAX6 PAX2 PCDH8 HOXC12 ISL1
CTTTAAR_UNKNOWN	972	932	0.958848	24	3.19842	3.67322e-06	0.000415769	FGF5 FOXD3 OTP GRM7 GDNF ATOH1 HOXD12 KCNK12 LGR5 SIX1 CACNA1D PPM1E PDGFRA NKX6-1 SFRP1 TBX3 NEUROD1 SLITRK1 HOXD8 ONECUT2 HOXB8 NOL4 CYP26B1 SLC6A5
YAATNRNNNYNATT_UNKNOWN	104	102	0.980769	8	9.72574	4.04718e-06	0.000451989	ROBO3 OTP SHOX2 HOXB8 SOX14 PTF1A IRX4 COL9A2
V$PAX8_B	106	103	0.971698	8	9.62225	4.35451e-06	0.000479913	HOXD12 BHLHB5 HOXD8 NEUROG1 HOXB8 POU4F3 NRG1 NOL4
PID_HES_HEYPATHWAY	48	48	1	6	16.1689	4.4883e-06	0.000488234	PTF1A MYOD1 ASCL1 GATA4 GHR NEUROG3
KEGG_NEUROACTIVE_LIGAND_RECEPTOR_INTERACTION	272	261	0.959559	12	5.59651	4.70161e-06	0.000504881	NPY1R DRD5 SSTR2 PRLHR GRIK1 GABRA4 PTGDR GHR GHSR GRIN3A HTR1A GRM7
MODULE_137	546	529	0.968864	17	3.92298	6.50306e-06	0.000684413	PDGFRA SFRP1 STMN2 ZIC1 PAX6 SIX6 COL9A2 ABCC8 SSTR2 LGR5 TRIM9 RYR3 LHX2 GRIK1 SLC6A3 DKFZP564O0823 ASCL1
NEUROLOGICAL_SYSTEM_PROCESS	379	367	0.968338	14	4.63763	6.5369e-06	0.000684413	SLIT2 GRM7 SLC6A1 GRIK1 GDNF SIX6 CACNA1E PAX6 PAX2 SLC1A2 POU4F3 RAX VSX1 SLC6A5
V$MEIS1AHOXA9_01	117	110	0.940171	8	8.95695	7.11193e-06	0.000723332	ADCY8 HLX CHODL HOXD9 ONECUT2 OTP CACNA1E GBX2
REACTOME_NEURONAL_SYSTEM	279	272	0.97491	12	5.3567	7.1568e-06	0.000723332	ADCY8 SLC32A1 GABRA4 KCNV1 GRIK1 KCND3 KCNK13 GJD2 SLC1A2 SLC6A1 SLC6A3 ABCC8
TESAR_ALK_TARGETS_HUMAN_ES_5D_UP	5	5	1	3	166.605	7.16769e-06	0.000723332	PAX6 ZIC1 GBX2
SABATES_COLORECTAL_ADENOMA_DN	291	274	0.941581	12	5.3153	7.70761e-06	0.000768559	GHR SFRP1 UNC5C FLRT2 NEUROD1 MT1M SCNN1G OSR1 CHODL SORCS1 RSPO2 CRYBA2
PLASARI_TGFB1_TARGETS_10HR_DN	244	231	0.946721	11	5.77975	8.49858e-06	0.00083746	THBD MT1A SHOX2 PDGFRA UNC5C ZIC1 RSPO2 OSR1 SIX1 STMN2 SIM2
V$TITF1_Q3	239	232	0.970711	11	5.7533	8.85249e-06	0.000862191	HOXD13 PDGFRA OTP OSR1 GRM7 FOXD3 VAX1 ONECUT2 NEUROG1 PAX6 DSC3
V$CDX2_Q5	254	237	0.933071	11	5.62457	1.08215e-05	0.00104185	NKX6-1 FOXD3 TBX5 HOXD9 PAX6 PAX1 POU4F3 RAX SOX14 HOXC12 IRX4
V$HSF2_01	250	239	0.956	11	5.57466	1.17098e-05	0.00111456	OTP FGF5 TBX5 GRIK1 ONECUT2 HOXB8 CACNA1D POU4F3 NOL4 DMRT1 HS6ST3
V$TFIIA_Q6	251	244	0.972112	11	5.45424	1.42131e-05	0.00133763	BHLHB5 DLX3 SFRP1 UNC5C VAX1 HOXD8 SIX1 NEUROG3 PAX6 POU4F1 IRX5
CAGCTG_V$AP4_Q5	1524	1453	0.953412	30	2.58187	1.68642e-05	0.0015695	OSR1 GHR FOXD3 CLSTN2 PAX2 PAX1 HOXC12 TPPP3 ISL1 WNT2 NEUROG3 PPM1E ADCY8 NEUROD2 ONECUT2 NOL4 INA MAPK4 STMN2 BARX2 LHX2 GDNF LAYN POU4F1 SHOX2 IRX4 PITX3 RSPO2 TBX3 LRFN5
YNGTTNNNATT_UNKNOWN	365	347	0.950685	13	4.52773	1.70708e-05	0.00157127	GRIN3A OTP LHX2 SHOX2 NEUROD2 VAX1 GABRA4 HOXB8 CACNA1E SOX14 HOXC12 TPPP3 CYP26B1
REACTOME_REGULATION_OF_GENE_EXPRESSION_IN_BETA_CELLS	20	18	0.9	4	31.9931	1.78898e-05	0.00162875	PDX1 NEUROD1 NKX6-1 PAX6
V$NFY_Q6	262	252	0.961832	11	5.27055	1.91869e-05	0.00170967	PITX3 OTP DLX3 SFRP1 PTF1A ATOH1 SIX2 SIX1 PAX6 PAX1 NOL4
V$POU3F2_02	260	252	0.969231	11	5.27055	1.91869e-05	0.00170967	COL25A1 GBX2 ATOH1 HOXD9 SIX1 LRFN5 NEUROG1 GSX1 PCDH8 HS6ST3 ISL1
V$AFP1_Q6	264	256	0.969697	11	5.18409	2.21954e-05	0.00195693	INA PDGFRA OTP SHOX2 ZIC1 HOXD9 SIX1 LRFN5 GSX1 IRX4 CYP26B1
V$PR_Q2	266	257	0.966165	11	5.16123	2.30084e-05	0.00199693	BHLHB5 PDGFRA OTP SLC32A1 WNT2 HOXB8 PAX2 HOXC12 IRX4 RP11-35N6.1 DCHS2
KONDO_PROSTATE_CANCER_HCP_WITH_H3K27ME3	97	94	0.969072	7	9.14176	2.31258e-05	0.00199693	NOL4 RAX TBX5 PAX2 IRX4 SLC1A2 NPY1R
TGTTTGY_V$HNF3_Q6	738	708	0.95935	19	3.26864	2.33672e-05	0.00199718	BHLHB5 GBX2 GRIK1 ZIC1 VAX1 ASCL2 NRG1 IRX5 NPNT PDGFRA NEUROD2 NEUROD1 SLC6A1 ATOH1 ROBO3 POU4F3 POU4F1 SOX17 SOX14
MODULE_100	544	527	0.96875	16	3.67674	2.46681e-05	0.00208707	PDGFRA SFRP1 STMN2 ZIC1 PAX6 SIX6 COL9A2 ABCC8 SSTR2 LGR5 TRIM9 RYR3 LHX2 GRIK1 SLC6A3 DKFZP564O0823
V$MYCMAX_B	268	261	0.973881	11	5.07794	2.65237e-05	0.00219963	PITX3 PTF1A NEUROD1 VAX1 ASCL2 ASCL1 SIX1 LRFN5 NEUROG3 PAX2 ISL1
V$AREB6_01	271	261	0.9631	11	5.07794	2.65237e-05	0.00219963	NKX6-1 OSR1 FGF5 FOXD3 ZIC1 HOXD8 NOL4 IRX4 CYP26B1 HS6ST3 DCHS2
YOSHIMURA_MAPK8_TARGETS_UP	1305	1267	0.970881	27	2.63943	2.73624e-05	0.00224693	GHSR CTNND2 SSTR2 PHOX2A PGR SOX17 GRIK1 HTR1A SCNN1G SLC9A2 LHX2 NEUROG1 KCND3 ISL1 GRIN3A PDGFRA NRG1 FOXD3 SLC1A2 SHOX2 CACNA1D ABCC8 KL PDX1 THBD INA FGF5
RIZ_ERYTHROID_DIFFERENTIATION_6HR	40	40	1	5	16.0798	2.90445e-05	0.00236191	NEUROD1 HOXD12 SIM2 VAX1 NEUROG1
MODULE_66	552	535	0.969203	16	3.61786	2.95907e-05	0.00238319	PDGFRA SFRP1 STMN2 ZIC1 PAX6 SIX6 COL9A2 ABCC8 SSTR2 LGR5 TRIM9 RYR3 LHX2 GRIK1 SLC6A3 DKFZP564O0823
SKELETAL_DEVELOPMENT	103	98	0.951456	7	8.73903	3.03239e-05	0.00241898	HOXD13 SHOX2 PAX1 GHR COL9A2 TBX3 KL
V$TATA_C	283	268	0.946996	11	4.9381	3.37995e-05	0.00263241	OTP NKX6-1 KCNK12 TBX3 NEUROD1 ATOH1 OLIG2 HOXD9 SLITRK1 HOXB8 PPM1E
V$ATF1_Q6	231	221	0.95671	10	5.44853	3.40614e-05	0.00263241	CDX2 HHIP FOXD3 GDNF LAYN PAX1 OSR1 NOL4 IRX4 ISL1
PTEN_DN.V1_UP	191	177	0.926702	9	6.13462	3.42157e-05	0.00263241	NEUROG1 DMRT1 SLC6A1 PGR HOXD1 LHX2 MSC SLC9A2 DCC
REACTOME_INCRETIN_SYNTHESIS_SECRETION_AND_INACTIVATION	22	21	0.954545	4	26.3308	3.42565e-05	0.00263241	CDX2 GATA4 ISL1 PAX6
V$OCT1_04	241	224	0.929461	10	5.37133	3.81907e-05	0.00290805	GRIN3A SHOX2 ZIC1 ATOH1 NEUROG1 CACNA1D PAX6 PAX2 IRX4 ISL1
V$HNF3_Q6	189	181	0.957672	9	5.99073	4.07585e-05	0.00307562	OTP FOXD3 NEUROD2 ATOH1 VAX1 ASCL1 NRG1 IRX5 CYP26B1
ORGAN_MORPHOGENESIS	144	140	0.972222	8	6.91033	4.12016e-05	0.00307924	PDX1 ZIC1 PITX3 SIX6 ONECUT2 NKX6-1 PAX6 TBX3
REACTOME_DEVELOPMENTAL_BIOLOGY	396	378	0.954545	13	4.13639	4.15418e-05	0.00307924	COL9A2 DCC PTF1A GDNF PDX1 MYOD1 NEUROD1 NKX6-1 NEUROG3 PAX6 ROBO3 UNC5C SLIT2
TRANSCRIPTION_DNA_DEPENDENT	636	619	0.97327	17	3.3204	4.82974e-05	0.00354859	HOXD13 PTF1A FOXD3 NEUROG1 PAX2 PAX1 CDX2 TBX3 TBX5 NEUROD2 MYOD1 ATOH1 GATA4 NKX3-2 GSC2 POU4F1 MSC
TGCCAAR_V$NF1_Q6	722	684	0.947368	18	3.1871	4.99373e-05	0.00356905	KY OSR1 SHOX2 GHR HLX SIX2 CHODL CACNA1D PAX2 IRX5 DCHS2 OTP DLX3 HHIP NEUROD2 HOXD8 GSX1 POU4F1
WTTGKCTG_UNKNOWN	516	499	0.967054	15	3.62103	4.99538e-05	0.00356905	PTF1A KCND3 VAX1 ASCL2 SIX1 CACNA1E PAX2 ISL1 NKX6-1 DLX3 TBX5 WNT2 HOXB8 GJD2 CHST8
RNA_BIOSYNTHETIC_PROCESS	638	621	0.973354	17	3.30905	5.02639e-05	0.00356905	HOXD13 PTF1A FOXD3 NEUROG1 PAX2 PAX1 CDX2 TBX3 TBX5 NEUROD2 MYOD1 ATOH1 GATA4 NKX3-2 GSC2 POU4F1 MSC
V$CDP_02	108	106	0.981481	7	8.02894	5.02803e-05	0.00356905	BHLHB5 SIX1 HOXB8 PTF1A GBX2 FOXD3 TBX3
V$HFH1_01	243	232	0.954733	10	5.17565	5.1354e-05	0.00361463	OTP HHIP FOXD3 WNT2 ATOH1 VAX1 HOXB8 CACNA1D SOX14 CYP26B1
GCANCTGNY_V$MYOD_Q6	924	888	0.961039	21	2.88036	5.4476e-05	0.00380242	OSR1 STMN2 PAX1 BARX2 DCLK2 NRG1 ISL1 OTP ROBO3 RP11-35N6.1 SHOX2 SIM2 SIX6 IRX4 IRX5 DCHS2 SLIT2 NEUROD1 LRFN5 NOL4 SOX14
TRANSCRIPTION_FROM_RNA_POLYMERASE_II_PROMOTER	457	447	0.978118	14	3.76496	5.78837e-05	0.00400689	HOXD13 FOXD3 NEUROG1 PAX2 PAX1 CDX2 TBX3 NEUROD2 MYOD1 ATOH1 NKX3-2 GSC2 POU4F1 MSC
V$GATA1_04	245	238	0.971429	10	5.03694	6.36055e-05	0.00436688	PDGFRA CASZ1 GBX2 TBX5 HOXD1 ZIC1 SIX1 NEUROG3 HOXC12 ISL1
V$TEF_Q6	255	239	0.937255	10	5.01475	6.58716e-05	0.0044857	HOXD12 RSPO2 PTF1A GBX2 DGKI HOXB8 CACNA1D PAX6 GSX1 SCNN1G
V$HEN1_02	198	193	0.974747	9	5.59662	6.70765e-05	0.00453091	PHOX2A TBX3 NEUROD2 STMN2 HOXB8 NRG1 ALX3 NOL4 SOX14
V$CDC5_01	256	240	0.9375	10	4.99274	6.82062e-05	0.00453409	HOXD12 OTP KCNK12 ATOH1 HOXD9 LRFN5 PAX2 NOL4 PCDH8 HOXC12
V$ATF3_Q6	248	240	0.967742	10	4.99274	6.82062e-05	0.00453409	ADCY8 HHIP FOXD3 GDNF LGR5 OLIG2 OSR1 NOL4 IRX4 ISL1
MORF_IFNA1	207	195	0.942029	9	5.53588	7.26176e-05	0.00478263	RYR3 SIM2 FLRT2 GRIK1 SIX6 PAX6 NOL4 PPM1E ISL1
MORF_PTPRB	257	242	0.941634	10	4.94926	7.3087e-05	0.00478263	HOXD13 RYR3 SIM2 FLRT2 ABCC8 GRIK1 SIX6 PAX6 PPM1E ISL1
TTANTCA_UNKNOWN	952	911	0.956933	21	2.80241	7.83431e-05	0.00508683	FGF5 STMN2 ASCL1 PAX6 ISL1 OTP ROBO3 POU4F3 CRTAC1 DGKI VAX1 SIX1 NEUROG1 IRX4 VSX1 CDX2 ADCY8 CASZ1 SLITRK1 SOX14 CTNND2
MORF_MAGEA8	263	245	0.931559	10	4.88539	8.09636e-05	0.00521655	RYR3 SIM2 FLRT2 ABCC8 GRIK1 SIX6 PAX6 NOL4 PPM1E ISL1
SCHLESINGER_METHYLATED_IN_COLON_CANCER	10	10	1	3	47.6478	8.31883e-05	0.00531897	HHIP SFRP1 CDX2
LOPES_METHYLATED_IN_COLON_CANCER_UP	27	27	1	4	19.4689	9.62863e-05	0.0061098	MYOD1 GDNF MT1A SFRP1
V$OCT1_Q6	270	251	0.92963	10	4.76235	9.88966e-05	0.00618178	CDX2 COL25A1 NEUROD2 SIX1 NEUROG1 HOXB8 PAX6 PCDH8 IRX4 ISL1
V$OCT_C	268	251	0.936567	10	4.76235	9.88966e-05	0.00618178	SFRP1 COL25A1 SIX1 NEUROG1 HOXB8 PAX6 SLC1A2 PCDH8 IRX4 ISL1
PLASARI_TGFB1_SIGNALING_VIA_NFIC_10HR_UP	54	52	0.962963	5	11.9682	0.000105102	0.00647306	DKFZP564O0823 UNC5C PAX1 CHODL TBX3
MODULE_234	54	52	0.962963	5	11.9682	0.000105102	0.00647306	HOXD13 COL9A2 GHR DLX3 NKX3-2
V$OCT1_Q5_01	273	254	0.930403	10	4.70267	0.000109058	0.00666764	CDX2 SFRP1 COL25A1 HOXD8 NEUROG1 HOXB8 PAX6 PCDH8 IRX4 ISL1
V$GATA6_01	265	255	0.962264	10	4.6831	0.000112635	0.00683646	PDGFRA CASZ1 SFRP1 GBX2 TBX5 VAX1 ASCL2 SIX1 PPM1E ISL1
NEURITE_DEVELOPMENT	53	53	1	5	11.7184	0.000115208	0.00694231	PAX2 GDNF POU4F1 UNC5C SLIT2
TRANSCRIPTION	753	733	0.97344	18	2.96087	0.000120048	0.00718229	HOXD13 PTF1A FOXD3 NEUROG1 PAX2 PAX1 NRG1 CDX2 TBX3 TBX5 NEUROD2 MYOD1 ATOH1 GATA4 NKX3-2 GSC2 POU4F1 MSC
REACTOME_REGULATION_OF_INSULIN_SECRETION	93	85	0.913978	6	8.58166	0.00012138	0.0072105	CDX2 ADCY8 GATA4 ISL1 PAX6 ABCC8
V$FAC1_01	222	209	0.941441	9	5.14526	0.000123263	0.00721091	CASZ1 OTP TBX5 NEUROD2 ZIC1 GDNF HOXB8 CACNA1D POU4F3
CATION_TRANSMEMBRANE_TRANSPORTER_ACTIVITY	213	209	0.981221	9	5.14526	0.000123263	0.00721091	SLC9A3 SLC9A2 RYR3 ABCC8 KCND3 CACNA1E CACNA1D SCNN1G SLC6A5
V$COREBINDINGFACTOR_Q6	273	258	0.945055	10	4.62673	0.00012397	0.00721091	HOXD12 CRTAC1 OTP SLC32A1 SHOX2 HHIP TBX5 HLX PAX6 COL9A2
MORF_SUPT3H	332	311	0.936747	11	4.22085	0.000128073	0.00739819	RYR3 SIM2 FLRT2 ABCC8 GRIK1 SIX6 PAX6 BARX2 NOL4 PPM1E ISL1
SYSTEM_PROCESS	563	544	0.966252	15	3.30531	0.000130595	0.00747009	GRIK1 SIX6 CACNA1E PAX6 PAX2 SLC1A2 RAX SCNN1G VSX1 SLIT2 GRM7 SLC6A1 GDNF POU4F3 SLC6A5
V$CEBP_01	272	260	0.955882	10	4.5891	0.00013205	0.00747009	SHOX2 FOXD3 NEUROD1 ATOH1 VAX1 SLITRK3 LRFN5 NEUROG1 PCDH8 PPM1E
MARTENS_TRETINOIN_RESPONSE_UP	857	807	0.941657	19	2.84275	0.000133458	0.00747009	RAX PCDH8 SLITRK1 NKX3-2 CYP26B1 DRD5 IRX4 NEUROG3 HTR1A SLC6A3 NKX6-1 VAX1 CRYBA2 CHST8 SLC32A1 MYOD1 SIX6 SIM2 POU4F3
SMID_BREAST_CANCER_BASAL_DN	701	673	0.960057	17	3.03825	0.000133564	0.00747009	PAX2 ASCL1 PGR KCND3 FAM5B CACNA1D TPPP3 SIX1 ASTN2 PTPRT ABCC8 SSTR2 NPY1R STK32B CLSTN2 TBX3 IRX5
MORF_ATF2	332	313	0.942771	11	4.19253	0.00013547	0.00747009	RYR3 SIM2 FLRT2 ABCC8 GRIK1 SIX6 PAX6 BARX2 NOL4 PPM1E ISL1
V$CDPCR1_01	130	124	0.953846	7	6.78703	0.00013556	0.00747009	GATA4 STMN2 VAX1 NOL4 CYP26B1 INSM2 TBX3
V$PBX1_02	128	124	0.96875	7	6.78703	0.00013556	0.00747009	HOXD13 ZIC1 HOXD9 SIX1 ONECUT2 OTP IRX4
V$EVI1_03	57	55	0.964912	5	11.2497	0.00013764	0.00753512	SIX1 SORCS1 RSPO2 ISL1 CACNA1D
STAEGE_EWING_FAMILY_TUMOR	33	30	0.909091	4	17.222	0.000147208	0.00800661	NPY1R CYP26B1 PCDH8 BHLHB5
MORF_FSHR	282	265	0.939716	10	4.49774	0.000154221	0.00833389	RYR3 SIM2 FLRT2 ABCC8 GRIK1 SIX6 PAX6 NOL4 PPM1E ISL1
V$OLF1_01	272	266	0.977941	10	4.47992	0.000159012	0.00853773	HOXD13 GHR GRM7 NEUROD2 GRIK1 ROBO3 ASCL2 NEUROG3 CACNA1E RP11-35N6.1
V$EGR_Q6	275	272	0.989091	10	4.37589	0.000190476	0.0101619	ADCY8 SLC9A3 INA DLX3 GBX2 NEUROD2 UNC5C VAX1 HOXB8 CACNA1D
REACTOME_SYNTHESIS_SECRETION_AND_INACTIVATION_OF_GIP	14	13	0.928571	3	33.4009	0.00019434	0.0103025	GATA4 ISL1 PAX6
GGATTA_V$PITX2_Q2	587	565	0.962521	15	3.17554	0.00019703	0.0103794	SHOX2 VAX1 SIX1 PAX2 RAX IRX5 ISL1 NKX6-1 NEUROD2 ROBO3 SLITRK3 HOXB8 POU4F3 SOX14 GJD2
V$NKX3A_01	237	223	0.940928	9	4.8046	0.000200623	0.0105026	BHLHB5 OTP ZIC1 SLITRK1 SLITRK3 SIX1 LRFN5 PAX6 NRG1
V$EVI1_04	238	224	0.941176	9	4.78202	0.000207423	0.0107911	OTP NEUROD2 ZIC1 ATOH1 ONECUT2 GSX1 NRG1 ISL1 NPNT
GATTGGY_V$NFY_Q6_01	1160	1125	0.969828	23	2.48239	0.000210028	0.0108592	STMN2 CHODL ASCL2 PAX6 HOXB13 OTP DLX3 ATOH1 PTF1A SIX2 VAX1 SIX6 SIX1 NEUROG1 NEUROG3 CACNA1E PITX3 SFRP1 TBX3 NEUROD2 FAM19A4 NOL4 CYP26B1
MIKKELSEN_IPS_WITH_HCP_H3K27ME3	102	94	0.921569	6	7.7011	0.000211342	0.0108601	CACNA1E SLITRK3 OSR1 TBX5 OTP HOXB8
MIKKELSEN_ES_ICP_WITH_H3K4ME3_AND_H3K27ME3	137	134	0.978102	7	6.24997	0.000219195	0.011195	UCP1 SLITRK1 NOL4 CHODL NPY1R HOXB13 DSC3
MORF_CAMK4	294	277	0.942177	10	4.29276	0.000220551	0.011196	RYR3 SIM2 FLRT2 ABCC8 GRIK1 SIX6 PAX6 NOL4 PPM1E ISL1
NEURON_DEVELOPMENT	61	61	1	5	10.0408	0.000225324	0.0113693	PAX2 GDNF POU4F1 UNC5C SLIT2
V$ATF_B	187	179	0.957219	8	5.32528	0.000228579	0.0114645	ADCY8 LGR5 HOXD8 OSR1 HHIP NOL4 IRX4 FOXD3
WANG_MLL_TARGETS	289	281	0.972318	10	4.22813	0.000247397	0.0123345	RSPO2 NKX6-1 THBD PAX1 GATA4 PAX6 SFRP1 SLIT2 SHOX2 GDF6
V$POU1F1_Q6	238	230	0.966387	9	4.65021	0.000252372	0.0125081	OTP GBX2 FOXD3 ZIC1 STMN2 SLITRK1 SIX1 CACNA1D SOX14
MEISSNER_NPC_HCP_WITH_H3_UNMETHYLATED	536	517	0.964552	14	3.22877	0.000264165	0.0129912	DRD5 KL FBLN7 KY THBD PHOX2A ABCC8 SLC9A3 RAX FAM163A IRX4 PRLHR MYOD1 KCNK13
BROWNE_HCMV_INFECTION_12HR_DN	101	98	0.970297	6	7.36531	0.000265222	0.0129912	CACNA1E PDGFRA TBX5 FLRT2 ZIC1 FGF5
MORF_MLLT10	305	287	0.940984	10	4.13531	0.00029277	0.0142572	RYR3 SIM2 FLRT2 ABCC8 GRIK1 SIX6 PAX6 BARX2 NOL4 PPM1E
V$PAX8_01	38	36	0.947368	4	13.9952	0.000303325	0.0144574	HOXD12 BHLHB5 NOL4 KCND3
HEART_DEVELOPMENT	37	36	0.972973	4	13.9952	0.000303325	0.0144574	IRX4 GATA4 TBX5 SHOX2
WYAAANNRNNNGCG_UNKNOWN	65	65	1	5	9.37029	0.000303873	0.0144574	LGR5 PHOX2A NOL4 CBLN4 NEUROD1
V$EVI1_01	16	15	0.9375	3	27.8175	0.000305087	0.0144574	GSX1 ISL1 SIX1
TRANSMEMBRANE_RECEPTOR_ACTIVITY	418	402	0.961722	12	3.54675	0.000306166	0.0144574	HTR1A PTPRT SSTR2 GHR GRIK1 UNC5C DRD5 PDGFRA GHSR GRM7 ABCC8 LTK
AAANWWTGC_UNKNOWN	193	187	0.968912	8	5.08532	0.000307236	0.0144574	RSPO2 OLIG2 NEUROG1 CACNA1D PAX6 PAX1 POU4F1 DCHS2
V$SP1_Q2_01	245	239	0.97551	9	4.46682	0.000334738	0.0156635	INA PHOX2A DLX3 FGF5 TBX3 ASCL2 CACNA1D PAX2 NOL4
GCTNWTTGK_UNKNOWN	306	293	0.957516	10	4.04674	0.00034491	0.0160498	SFRP1 ZIC1 HLX OLIG2 SIX1 TTYH1 NEUROG3 FAM19A4 NOL4 SOX14
CATION_TRANSPORT	147	145	0.986395	7	5.74863	0.000354813	0.0164194	KCND3 RYR3 UCP1 CACNA1D SCNN1G KCNV1 ABCC8
V$ZIC3_01	255	242	0.94902	9	4.40856	0.00036669	0.0168758	HOXD12 HOXD13 CASZ1 GHR SLITRK3 HOXB8 PAX6 NRG1 CYP26B1
VANDESLUIS_COMMD1_TARGETS_GROUP_4_DN	16	16	1	3	25.6817	0.000373001	0.016922	PAX1 TPPP3 NEUROD1
EMBRYONIC_MORPHOGENESIS	17	16	0.941176	3	25.6817	0.000373001	0.016922	TBX3 TBX5 ZIC1
MORF_ARL3	307	296	0.964169	10	4.00366	0.000373755	0.016922	INA RYR3 SIM2 TBX5 NEUROD2 ABCC8 GRIK1 SIX6 PAX6 BARX2
V$HFH4_01	200	193	0.965	8	4.91796	0.000379699	0.0170987	PDGFRA NEUROD2 ATOH1 CACNA1D NRG1 CHST8 TPPP3 CYP26B1
V$IPF1_Q4	260	244	0.938462	9	4.37057	0.000389359	0.01744	BHLHB5 OTP ZIC1 GDNF HOXB8 GSX1 RAX CTNND2 SLC10A4
V$PAX2_02	258	245	0.949612	9	4.35182	0.00040112	0.0177964	ADCY8 TBX5 STMN2 CHODL DRD5 GSX1 OSR1 HOXC12 CHST8
GCCNNNWTAAR_UNKNOWN	149	148	0.993289	7	5.62547	0.000401567	0.0177964	GDNF ATOH1 VAX1 OTP HOXB8 DGKI ISL1
V$GATA_Q6	198	195	0.984848	8	4.86495	0.000406736	0.0178367	PHOX2A PDGFRA TBX5 HOXD1 SIX1 PAX2 PPM1E ISL1
V$GR_01	204	195	0.955882	8	4.86495	0.000406736	0.0178367	BHLHB5 CASZ1 OTP DLX3 GDNF PCDH8 CTNND2 ISL1
V$PBX1_01	252	246	0.97619	9	4.33323	0.000413173	0.0179313	FGF5 ZIC1 ROBO3 VAX1 SIX6 HOXD8 ONECUT2 NEUROG3 HOXB8
V$CREBP1_Q2	254	246	0.968504	9	4.33323	0.000413173	0.0179313	HHIP FOXD3 LGR5 HOXD8 OSR1 NOL4 GJD2 IRX4 SLC6A5
PLASMA_MEMBRANE_PART	1158	1107	0.955959	22	2.39802	0.000428919	0.0185187	SSTR2 GHR GRIK1 PCDH8 SCNN1G KL DSC3 GHSR GRM7 GABRA4 HTR1A PTPRT NPY1R KCND3 THBD CACNA1E CACNA1D PDGFRA PRLHR LAYN LGR5 LTK
V$PXR_Q2	256	248	0.96875	9	4.29641	0.000438173	0.0188212	BHLHB5 SLC32A1 FOXD3 NEUROD1 GATA4 HOXD9 SIX1 TTYH1 NRG1
REACTOME_NA_CL_DEPENDENT_NEUROTRANSMITTER_TRANSPORTERS	17	17	1	3	23.8557	0.000449927	0.0192275	SLC6A1 SLC6A3 SLC6A5
V$MYOD_Q6_01	257	251	0.976654	9	4.24257	0.000478	0.0203235	PITX3 KCNK12 SIM2 KCND3 CLSTN2 DCLK2 POU4F3 HOXC12 IRX5
V$ATF_01	259	252	0.972973	9	4.2252	0.000491919	0.0208097	ADCY8 SSTR2 HHIP FOXD3 TBX5 LGR5 HOXD8 OSR1 NOL4
V$OCT1_02	214	201	0.939252	8	4.71235	0.000497384	0.0209351	CDX2 OTP PTF1A PKNOX2 ZIC1 CACNA1D PAX6 PAX2
V$HSF1_01	267	253	0.947566	9	4.20696	0.000506169	0.0210929	ADCY8 OTP GRIK1 HOXB8 POU4F3 NOL4 DMRT1 CHST8 HS6ST3
V$STAT4_01	266	253	0.951128	9	4.20696	0.000506169	0.0210929	KY SHOX2 STMN2 HOXD8 CACNA1E OSR1 POU4F1 NRG1 NPNT
TRANSMEMBRANE_TRANSPORTER_ACTIVITY	375	366	0.976	11	3.5565	0.000515285	0.0213665	SLC9A3 SLC9A2 RYR3 ABCC8 SLC6A3 KCND3 CACNA1E CACNA1D SLC1A2 SCNN1G SLC6A5
REACTOME_INTEGRATION_OF_ENERGY_METABOLISM	120	111	0.925	6	6.44862	0.000518036	0.0213747	CDX2 ADCY8 GATA4 ISL1 PAX6 ABCC8
V$HOXA4_Q2	267	255	0.955056	9	4.17271	0.000535688	0.0219947	CDX2 SHOX2 FGF3 ZIC1 ROBO3 SLITRK1 HOXB8 PPM1E CHST8
V$HMX1_01	43	42	0.976744	4	11.7786	0.000552568	0.0225771	IRX4 ATOH1 PTPRT SLITRK1
MORF_RAD51L3	392	370	0.943878	11	3.51625	0.000563955	0.0228168	RYR3 SIM2 FLRT2 GRIK1 SIX6 PAX6 BARX2 PPM1E ISL1 ABCC8 NOL4
V$CREB_Q2	263	257	0.977186	9	4.13856	0.000566606	0.0228168	ADCY8 SSTR2 HHIP FOXD3 LGR5 OSR1 NOL4 GJD2 IRX4
V$CRX_Q4	269	257	0.95539	9	4.13856	0.000566606	0.0228168	BHLHB5 NKX6-1 ROBO3 SLITRK1 PAX6 RAX GJD2 IRX5 SLC6A5
V$NFAT_Q4_01	266	258	0.969925	9	4.12152	0.000582605	0.0233488	MAPK4 SHOX2 GATA4 VAX1 SLITRK1 SLITRK3 RP11-35N6.1 HS6ST3 SLC6A5
RECEPTOR_ACTIVITY	583	561	0.962264	14	2.96209	0.000596259	0.0237772	PGR HTR1A PTPRT SSTR2 GHR GRIK1 UNC5C DRD5 PDGFRA GHSR GRM7 ABCC8 GABRA4 LTK
V$ER_Q6_01	269	259	0.962825	9	4.10555	0.000598973	0.0237772	BHLHB5 OTP CBLN4 ZIC1 ONECUT2 PCDH8 PPM1E RP11-35N6.1 ISL1
AXONOGENESIS	43	43	1	4	11.4763	0.000604978	0.0239023	PAX2 POU4F1 UNC5C SLIT2
PLASMA_MEMBRANE	1426	1371	0.961431	25	2.20839	0.000613386	0.0241208	SSTR2 GHR GRIK1 PCDH8 SCNN1G KL DSC3 GHSR GRM7 GABRA4 HTR1A PTPRT NPY1R KCND3 THBD DRD5 CACNA1E CACNA1D ADCY8 PDGFRA PRLHR LAYN SLC6A3 LGR5 LTK
METAL_ION_TRANSPORT	117	115	0.982906	6	6.21072	0.000624946	0.0244458	KCND3 RYR3 CACNA1D SCNN1G KCNV1 ABCC8
NEURON_DIFFERENTIATION	76	76	1	5	7.91421	0.00062749	0.0244458	PAX2 GDNF POU4F1 UNC5C SLIT2
V$CREB_Q4	268	262	0.977612	9	4.05581	0.00065035	0.0252191	ADCY8 SSTR2 HHIP FOXD3 LGR5 OSR1 NOL4 GJD2 IRX4
WONG_ENDMETRIUM_CANCER_DN	82	77	0.939024	5	7.80398	0.000666215	0.0257153	FLRT2 PDGFRA CNRIP1 DKFZP564O0823 TBX3
RAO_BOUND_BY_SALL4_ISOFORM_B	517	503	0.972921	13	3.06083	0.000677628	0.0260359	DMRT3 NEUROD1 SFRP1 PAX6 NPY1R HOXB8 FOXD3 SLC6A1 FAM19A4 ATOH1 MSC NEUROG3 INA
CTATGCA,MIR-153	216	212	0.981481	8	4.45586	0.000705853	0.0269965	MAPK4 RYR3 FLRT2 NEUROD1 PAX2 SLC1A2 POU4F1 MKX
MASRI_RESISTANCE_TO_TAMOXIFEN_AND_AROMATASE_INHIBITORS_UP	20	20	1	3	19.6458	0.0007394	0.028151	NPY1R PGR CYP26B1
chr10q25	60	46	0.766667	4	10.6538	0.000783294	0.0295535	HMX2 PAX2 PITX3 PRLHR
KEGG_TYPE_II_DIABETES_MELLITUS	47	46	0.978723	4	10.6538	0.000783294	0.0295535	CACNA1D CACNA1E PDX1 ABCC8
TESAR_ALK_AND_JAK_TARGETS_MOUSE_ES_D4_UP	5	5	1	2	73.7439	0.000798275	0.0298498	PAX6 ZIC1
BRUNEAU_SEPTATION_ATRIAL	5	5	1	2	73.7439	0.000798275	0.0298498	TBX5 GATA4
DAVICIONI_MOLECULAR_ARMS_VS_ERMS_UP	332	327	0.98494	10	3.6059	0.000808678	0.0301044	OLIG2 KCND3 PAX2 ASTN2 MYOD1 CHST8 NELL1 RP11-35N6.1 RYR3 POU4F1
V$LHX3_01	224	217	0.96875	8	4.34805	0.000821416	0.0304433	CASZ1 NKX6-1 SHOX2 HHIP HOXD9 SIX1 RAX IRX4
DOANE_BREAST_CANCER_ESR1_DN	48	47	0.979167	4	10.4063	0.000850174	0.0312327	SFRP1 ZIC1 TTYH1 PAX6
HANN_RESISTANCE_TO_BCL2_INHIBITOR_DN	48	47	0.979167	4	10.4063	0.000850174	0.0312327	NELL1 ASTN2 POU4F1 OTP
REACTOME_FGFR_LIGAND_BINDING_AND_ACTIVATION	22	21	0.954545	3	18.5553	0.000856924	0.0313432	FGF3 FGF5 KL
V$CART1_01	226	219	0.969027	8	4.30638	0.000871698	0.031745	CRTAC1 PDGFRA OTP PTF1A GBX2 LRFN5 NOL4 PPM1E
ION_TRANSMEMBRANE_TRANSPORTER_ACTIVITY	278	274	0.985612	9	3.86977	0.000893222	0.032388	SLC9A3 SLC9A2 RYR3 ABCC8 KCND3 CACNA1E CACNA1D SCNN1G SLC6A5
SYNAPTIC_TRANSMISSION	174	170	0.977011	7	4.86063	0.000914981	0.033034	SLC6A1 GRIK1 GDNF CACNA1E SLC1A2 GRM7 SLC6A5
CELLULAR_MORPHOGENESIS_DURING_DIFFERENTIATION	49	48	0.979592	4	10.1698	0.000920982	0.0330896	PAX2 POU4F1 UNC5C SLIT2
V$PIT1_Q6	236	221	0.936441	8	4.26542	0.000924423	0.0330896	HHIP GBX2 FOXD3 SLITRK1 NEUROG1 HOXB8 PAX6 PAX2
GENERATION_OF_NEURONS	83	83	1	5	7.20254	0.000937347	0.0334094	PAX2 GDNF POU4F1 UNC5C SLIT2
YTATTTTNR_V$MEF2_02	697	657	0.942611	15	2.70698	0.000947347	0.0336228	KY GBX2 DGKI GRIK1 HLX KCND3 SIX6 BARX2 PPM1E NPNT PDGFRA ATOH1 GATA4 SLITRK1 NOL4
V$OCT1_03	230	222	0.965217	8	4.2453	0.000951728	0.0336358	PDGFRA CASZ1 GSX1 NOL4 SOX14 CTNND2 ISL1 SLC6A5
GTGCAAA,MIR-507	131	125	0.954198	6	5.68599	0.000967455	0.0340479	GDF6 ZIC1 SORCS1 LHX8 PAX6 NEUROD1
WGTTNNNNNAAA_UNKNOWN	547	524	0.957952	13	2.93177	0.000985515	0.0343996	SHOX2 GBX2 FLRT2 HLX VAX1 PAX6 NRG1 TPPP3 COL9A2 OTP ATOH1 ONECUT2 LRFN5
Hedgehog	25	22	0.88	3	17.5786	0.000985663	0.0343996	SFRP1 HHIP THBD
SUBSTRATE_SPECIFIC_TRANSMEMBRANE_TRANSPORTER_ACTIVITY	344	336	0.976744	10	3.50499	0.000993641	0.0345342	SLC9A3 SLC9A2 RYR3 ABCC8 KCND3 CACNA1E CACNA1D SLC1A2 SCNN1G SLC6A5
V$HNF1_C	243	227	0.934156	8	4.14734	0.00109812	0.0378141	KCNK12 FOXD3 ROBO3 HOXB8 PAX2 PCDH8 ISL1 SLC6A5
CTCNANGTGNY_UNKNOWN	91	86	0.945055	5	6.93265	0.00110017	0.0378141	PAX2 HHIP LRFN5 TBX3 SHOX2
ACTGTGA,MIR-27A,MIR-27B	474	465	0.981013	12	3.04342	0.00110156	0.0378141	PTPRT FLRT2 HLX SLC1A2 PPM1E ISL1 PDGFRA SFRP1 TBX5 SLC6A1 SLITRK1 HOXB8
V$CDPCR3HD_01	236	228	0.966102	8	4.12824	0.00112945	0.0386133	TBX3 GATA4 STMN2 SIX1 CLSTN2 NRG1 NOL4 NPNT
MORF_MAGEA9	428	405	0.946262	11	3.19802	0.00117794	0.0401075	RYR3 SIM2 FLRT2 GRIK1 SIX6 PAX6 BARX2 PPM1E ISL1 TBX5 ABCC8
CGGTGTG,MIR-220	6	6	1	2	55.2873	0.00119029	0.0403639	LHX2 PAX2
CELL_SURFACE_RECEPTOR_LINKED_SIGNAL_TRANSDUCTION_GO_0007166	641	604	0.942278	14	2.73992	0.00121312	0.040972	HTR1A PTPRT SSTR2 FGF5 NPY1R GRIK1 ZIC1 DRD5 PDGFRA PRLHR GHSR GRM7 GABRA4 LGR5
V$ZF5_B	239	231	0.966527	8	4.07217	0.00122774	0.0412995	GRIN3A PITX3 CRTAC1 LHX2 HHIP NEUROG1 POU4F3 POU4F1
REACTOME_PHOSPHOLIPASE_C_MEDIATED_CASCADE	54	52	0.962963	4	9.32125	0.00124597	0.0417449	ADCY8 FGF3 FGF5 KL
RNA_METABOLIC_PROCESS	841	820	0.97503	17	2.46242	0.00126037	0.0420594	FOXD3 PAX2 PAX1 MYOD1 ATOH1 GATA4 NKX3-2 POU4F1 MSC HOXD13 PTF1A NEUROG1 CDX2 TBX3 TBX5 NEUROD2 GSC2
LIM_MAMMARY_STEM_CELL_UP	489	474	0.969325	12	2.98271	0.00129652	0.0430135	IRX4 NRG1 OSR1 COL9A2 SLIT2 TRIM9 FLRT2 PKNOX2 SORCS1 PTPRT CNRIP1 FBLN7
RIGGI_EWING_SARCOMA_PROGENITOR_UP	430	410	0.953488	11	3.15711	0.00129924	0.0430135	DKFZP564O0823 FAM84A LRFN5 CYP26B1 CLSTN2 NPY1R STK32B SCNN1G SLIT2 TBX3 BHLHB5
REACTOME_TRANSMISSION_ACROSS_CHEMICAL_SYNAPSES	186	181	0.973118	7	4.55139	0.00131674	0.0430822	ADCY8 SLC32A1 GABRA4 GRIK1 SLC1A2 SLC6A1 SLC6A3
SHEPARD_CRUSH_AND_BURN_MUTANT_DN	185	181	0.978378	7	4.55139	0.00131674	0.0430822	ASCL1 OLIG2 PAX2 OTP HLX NEUROG1 SFRP1
SENSORY_PERCEPTION	190	181	0.952632	7	4.55139	0.00131674	0.0430822	SIX6 PAX6 PAX2 POU4F3 RAX SLIT2 VSX1
V$ZF5_01	238	234	0.983193	8	4.01743	0.00133274	0.043436	PHOX2A FOXD3 ABCC8 KCND3 LRFN5 POU4F1 IRX5 HS6ST3
V$S8_01	245	235	0.959184	8	3.99952	0.00136929	0.0444541	SHOX2 GBX2 HOXD8 SIX1 ONECUT2 LRFN5 CLSTN2 IRX4
TISSUE_DEVELOPMENT	138	134	0.971014	6	5.2845	0.00138516	0.0447956	HOXB13 GHSR PTF1A SLIT2 TBX3 KL
ION_TRANSPORT	185	183	0.989189	7	4.49902	0.00140268	0.0451414	KCND3 RYR3 UCP1 CACNA1D SCNN1G KCNV1 ABCC8
V$TGIF_01	247	236	0.955466	8	3.98178	0.00140663	0.0451414	ADCY8 PDGFRA WNT2 CHODL ONECUT2 CLSTN2 NOL4 IRX4
SHARMA_PILOCYTIC_ASTROCYTOMA_LOCATION_UP	25	25	1	3	15.1827	0.00144309	0.0459595	SIX1 SIX6 LHX2
DEVELOPMENT_OF_PRIMARY_SEXUAL_CHARACTERISTICS	26	25	0.961538	3	15.1827	0.00144309	0.0459595	SRD5A2 TBX3 DMRT1
V$CEBP_Q3	251	238	0.948207	8	3.94675	0.00148373	0.0470517	HHIP TBX5 ATOH1 ASCL2 ONECUT2 NEUROG1 PPM1E IRX5
TRANSMISSION_OF_NERVE_IMPULSE	189	185	0.978836	7	4.44789	0.00149293	0.0470517	GRIK1 SLC6A1 GDNF CACNA1E SLC1A2 GRM7 SLC6A5
WWTAAGGC_UNKNOWN	142	136	0.957746	6	5.20202	0.00149424	0.0470517	INA HOXD8 SIX1 SHOX2 POU4F3 GJD2
EMBRYONIC_DEVELOPMENT	58	55	0.948276	4	8.77138	0.00153703	0.048167	ZIC1 SLIT2 TBX3 TBX5
NEUROGENESIS	93	93	1	5	6.37994	0.00156071	0.048167	PAX2 GDNF POU4F1 UNC5C SLIT2
MONOVALENT_INORGANIC_CATION_TRANSPORT	94	93	0.989362	5	6.37994	0.00156071	0.048167	KCND3 SCNN1G UCP1 KCNV1 ABCC8
XU_GH1_AUTOCRINE_TARGETS_UP	268	240	0.895522	8	3.91233	0.00156416	0.048167	LGR5 HTR1A GABRA4 MYOD1 FAM84A PITX3 STMN2 DRD5
V$FOXM1_01	246	240	0.97561	8	3.91233	0.00156416	0.048167	NEUROD1 CHODL SLITRK1 NEUROG1 PAX6 GJD2 DCHS2 ISL1
V$HMGIY_Q6	248	240	0.967742	8	3.91233	0.00156416	0.048167	MAPK4 OTP GRIK1 ZIC1 SLITRK1 HOXB8 IRX5 DCHS2
SCHAEFFER_PROSTATE_DEVELOPMENT_48HR_DN	428	420	0.981308	11	3.07829	0.00157276	0.0482543	GRIN3A SLIT2 LRFN5 ONECUT2 SLITRK1 DCC DKFZP564O0823 RSPO2 ADAMTS18 GABRA4 SOX17
NIKOLSKY_BREAST_CANCER_5P15_AMPLICON	26	26	1	3	14.5238	0.00162055	0.0490314	SLC9A3 SLC6A3 IRX4
PLASARI_NFIC_TARGETS_BASAL_UP	27	26	0.962963	3	14.5238	0.00162055	0.0490314	CHODL DKFZP564O0823 PAX1
MODULE_200	27	26	0.962963	3	14.5238	0.00162055	0.0490314	PDGFRA PAX6 NRG1
SMID_BREAST_CANCER_BASAL_UP	648	623	0.96142	14	2.65174	0.0016215	0.0490314	CYP26B1 CHODL ZIC1 PAX6 SFRP1 DSC3 SHOX2 LHX2 PDGFRA TTYH1 LGR5 IRX4 PPM1E DMRT1
V$TCF11_01	253	242	0.956522	8	3.8785	0.00164801	0.0495532	CASZ1 DLX3 KCNK12 PAX2 DCLK2 NRG1 IRX5 SLC6A5
TESAR_ALK_TARGETS_EPISC_3D_UP	7	7	1	2	44.1803	0.00165651	0.0495532	GBX2 ZIC1
TESAR_ALK_TARGETS_EPISC_4D_UP	7	7	1	2	44.1803	0.00165651	0.0495532	PAX6 ZIC1
V$WHN_B	254	243	0.956693	8	3.8618	0.00169125	0.0502336	TBX3 VAX1 SIX1 NEUROG3 HOXB8 POU4F1 NRG1 IRX5
V$PAX4_03	253	243	0.960474	8	3.8618	0.00169125	0.0502336	CBLN4 NEUROD2 STMN2 HOXB8 NRG1 MSC TPPP3 HS6ST3
GTACAGG,MIR-486	58	57	0.982759	4	8.43899	0.00175545	0.0519564	UNC5C DCC IRX5 SORCS1
V$CREB_02	254	245	0.964567	8	3.82883	0.00178042	0.0523255	NKX6-1 HHIP FOXD3 LGR5 LAYN NOL4 IRX4 CTNND2
V$AP2_Q3	251	245	0.976096	8	3.82883	0.00178042	0.0523255	CRTAC1 LHX2 CBLN4 TBX3 ZIC1 GABRA4 POU4F1 PPM1E
ACAWYAAAG_UNKNOWN	103	96	0.932039	5	6.1687	0.00179619	0.0526046	HOXD12 OTP SHOX2 NOL4 PCDH8
REACTOME_AMINE_COMPOUND_SLC_TRANSPORTERS	27	27	1	3	13.92	0.00181108	0.0526723	SLC6A1 SLC6A3 SLC6A5
REACTOME_SHC_MEDIATED_CASCADE	28	27	0.964286	3	13.92	0.00181108	0.0526723	FGF3 FGF5 KL
V$ER_Q6_02	252	246	0.97619	8	3.81256	0.00182637	0.0529333	TBX5 WNT2 GATA4 ONECUT2 PAX6 NOL4 PPM1E TPPP3
MODULE_64	518	494	0.953668	12	2.85591	0.00183356	0.0529582	PDGFRA SSTR2 KCND3 NRG1 THBD NPY1R GHR GRIK1 MAPK4 WNT2 SLC6A1 SLC6A3
DAWSON_METHYLATED_IN_LYMPHOMA_TCL1	59	58	0.983051	4	8.28303	0.00187235	0.0535511	BHLHB5 HOXD13 FOXD3 SOX17
SANSOM_WNT_PATHWAY_REQUIRE_MYC	58	58	1	4	8.28303	0.00187235	0.0535511	LGR5 SIM2 ASCL2 SOX17
V$OCT1_06	266	247	0.928571	8	3.79642	0.00187327	0.0535511	GRM7 STMN2 HOXD8 NEUROG1 HOXB8 CACNA1D PAX2 NOL4
RICKMAN_HEAD_AND_NECK_CANCER_A	100	97	0.97	5	6.10135	0.00188018	0.053566	DKFZP564O0823 HOXD13 SFRP1 COL9A2 LGR5
YATTNATC_UNKNOWN	377	367	0.973475	10	3.19544	0.00191407	0.0541982	BHLHB5 FGF5 PTF1A ZIC1 STMN2 TTYH1 PAX2 MYOD1 ROBO3 SOX14
V$MAF_Q6	259	248	0.957529	8	3.78042	0.0019211	0.0541982	PDGFRA OTP UNC5C SIX1 HOXB8 PAX6 ALX3 PPM1E
KATSANOU_ELAVL1_TARGETS_DN	148	143	0.966216	6	4.93416	0.00192825	0.0541982	HOXD13 PDGFRA LAYN WNT2 STMN2 NPNT
ATM_DN.V1_DN	149	143	0.959732	6	4.93416	0.00192825	0.0541982	PAX1 GDNF WNT2 SRD5A2 NEUROD1 ALX3
V$DBP_Q6	257	249	0.968872	8	3.76456	0.0019699	0.0549995	GBX2 FOXD3 NEUROD2 GRIK1 OLIG2 PAX2 SOX14 PCDH8
V$IRF1_Q6	258	249	0.965116	8	3.76456	0.0019699	0.0549995	HOXD13 PITX3 CASZ1 OTP PAX6 GSX1 SOX14 CTNND2
TTANWNANTGGM_UNKNOWN	65	59	0.907692	4	8.13207	0.00199452	0.0555021	SOX14 CHODL VAX1 SLITRK1
RORIE_TARGETS_OF_EWSR1_FLI1_FUSION_DN	30	28	0.933333	3	13.3537	0.00201503	0.0557025	INA SFRP1 ISL1
MODULE_497	29	28	0.965517	3	13.3537	0.00201503	0.0557025	ZIC1 PAX6 GRIK1
YGCGYRCGC_UNKNOWN	319	309	0.968652	9	3.41199	0.00204754	0.0564151	COL25A1 GBX2 NEUROD1 ASCL1 SIX1 LRFN5 GABRA4 POU4F1 PPM1E
METAL_ION_TRANSMEMBRANE_TRANSPORTER_ACTIVITY	147	145	0.986395	6	4.86282	0.0020682	0.0564881	KCND3 RYR3 CACNA1E CACNA1D SCNN1G ABCC8
V$ALPHACP1_01	260	251	0.965385	8	3.73322	0.00207042	0.0564881	DLX3 SFRP1 ATOH1 OLIG2 SIX1 PAX1 SOX14 ISL1
V$DR4_Q2	260	251	0.965385	8	3.73322	0.00207042	0.0564881	FOXD3 GDNF KCND3 NEUROG1 GSX1 DCLK2 NRG1 GJD2
V$ZIC1_01	261	252	0.965517	8	3.71775	0.00212217	0.0575253	GHR UNC5C HOXD9 HOXB8 NRG1 NOL4 CTNND2 CYP26B1
V$AML_Q6	266	252	0.947368	8	3.71775	0.00212217	0.0575253	OTP SHOX2 HHIP TBX5 HLX GATA4 SLITRK1 PAX1
V$LMO2COM_01	264	253	0.958333	8	3.7024	0.00217494	0.0587655	ADCY8 BHLHB5 STMN2 FAM19A4 OSR1 DCLK2 ALX3 SOX14
V$RP58_01	207	198	0.956522	7	4.14219	0.00219534	0.0589424	PITX3 SHOX2 WNT2 ONECUT2 NEUROG3 POU4F1 HOXC12
LUCAS_HNF4A_TARGETS_DN	8	8	1	2	36.8977	0.00219556	0.0589424	LGR5 TRIM9
V$EFC_Q6	268	255	0.951493	8	3.67209	0.00228357	0.0611093	GRIN3A FOXD3 NEUROD2 ROBO3 SIX1 CACNA1D PAX6 CYP26B1
NOUZOVA_METHYLATED_IN_APL	68	62	0.911765	4	7.71059	0.00239397	0.0638595	OSR1 SSTR2 HOXB13 GDNF
THEODOROU_MAMMARY_TUMORIGENESIS	31	30	0.967742	3	12.3674	0.00246443	0.0655303	ASTN2 FGF3 RSPO2
chr4q31	104	63	0.605769	4	7.5797	0.00253848	0.0672858	DCLK2 HHIP DCHS2 NPY1R
V$MMEF2_Q6	272	260	0.955882	8	3.59844	0.00257385	0.0680082	BHLHB5 FOXD3 DGKI GRIK1 HOXD8 HOXB8 SOX14 CYP26B1
G_PROTEIN_COUPLED_RECEPTOR_PROTEIN_SIGNALING_PATHWAY	342	320	0.935673	9	3.2894	0.00258983	0.0682151	HTR1A SSTR2 PRLHR GHSR GRM7 NPY1R DRD5 GABRA4 LGR5
SUBSTRATE_SPECIFIC_TRANSPORTER_ACTIVITY	392	383	0.977041	10	3.05579	0.00260723	0.0684581	SLC9A3 SLC9A2 RYR3 KCND3 CACNA1E CACNA1D SLC1A2 SCNN1G ABCC8 SLC6A5
TGCTGAY_UNKNOWN	538	516	0.959108	12	2.72793	0.00262329	0.0686647	INA OSR1 KCNK12 KCND3 SIX1 CACNA1E PAX2 NRG1 PPM1E WNT2 SLITRK1 SLITRK3
PEDRIOLI_MIR31_TARGETS_UP	221	205	0.927602	7	3.99437	0.00266672	0.0695839	CSMD1 ATOH1 FAM84A ASTN2 NRG1 HS6ST3 DGKI
REGULATION_OF_TRANSCRIPTIONDNA_DEPENDENT	461	450	0.976139	11	2.86338	0.00268862	0.0697277	HOXD13 PTF1A FOXD3 NEUROG1 TBX3 TBX5 NEUROD2 MYOD1 GATA4 GSC2 POU4F1
SETLUR_PROSTATE_CANCER_TMPRSS2_ERG_FUSION_UP	67	64	0.955224	4	7.45322	0.00268888	0.0697277	CACNA1D GHR COL9A2 ABCC8
GGGCATT,MIR-365	108	106	0.981481	5	5.55522	0.00277063	0.071626	DLX3 PAX6 PAX2 HHIP PTGDR
V$AHR_Q5	215	207	0.962791	7	3.95402	0.00281471	0.0725417	PTF1A TBX5 ATOH1 ASCL1 SLITRK1 NRG1 GJD2
MODULE_11	540	523	0.968519	12	2.68957	0.00292606	0.0751799	PDGFRA SFRP1 SLIT2 STMN2 PAX6 COL9A2 ABCC8 SSTR2 LGR5 TRIM9 RYR3 LHX2
RTAAACA_V$FREAC2_01	919	889	0.967356	17	2.25914	0.00293868	0.0752733	FOXD3 ASCL1 OSR1 NRG1 ISL1 GDNF WNT2 POU4F3 MSC KY SHOX2 TRIM9 CDX2 HHIP NEUROD1 HOXD9 HOXB8
YKACATTT_UNKNOWN	276	267	0.967391	8	3.49943	0.00302793	0.077088	PDGFRA OTP SFRP1 GBX2 UNC5C LRFN5 NEUROG1 HOXB8
MORF_MDM2	282	267	0.946809	8	3.49943	0.00302793	0.077088	RYR3 SIM2 TBX5 ABCC8 GRIK1 SIX6 PAX6 BARX2
REGULATION_OF_RNA_METABOLIC_PROCESS	471	459	0.974522	11	2.80453	0.00312638	0.0793532	HOXD13 PTF1A FOXD3 NEUROG1 TBX3 TBX5 NEUROD2 MYOD1 GATA4 GSC2 POU4F1
V$OCT1_07	162	158	0.975309	6	4.44428	0.00317326	0.0802997	ZIC1 ATOH1 HOXD9 LRFN5 IRX4 ISL1
V$PAX4_04	218	212	0.972477	7	3.85661	0.00321231	0.0807517	HHIP COL25A1 HLX WNT2 HOXD9 SLITRK1 HOXB8
TANG_SENESCENCE_TP53_TARGETS_UP	33	33	1	3	11.1314	0.00324678	0.0807517	GBX2 SIM2 NRG1
CALCIUM_CHANNEL_ACTIVITY	33	33	1	3	11.1314	0.00324678	0.0807517	RYR3 CACNA1E CACNA1D
MONOVALENT_INORGANIC_CATION_TRANSMEMBRANE_TRANSPORTER_ACTIVITY	34	33	0.970588	3	11.1314	0.00324678	0.0807517	SLC9A3 SLC9A2 ABCC8
GLYCOSAMINOGLYCAN_BINDING	34	33	0.970588	3	11.1314	0.00324678	0.0807517	CHODL COL25A1 LAYN
MOREAUX_MULTIPLE_MYELOMA_BY_TACI_UP	412	395	0.958738	10	2.95867	0.00324896	0.0807517	GRM7 LRFN5 NEUROD2 CASZ1 MSC DRD5 PKNOX2 SSTR2 NRG1 FLRT2
V$CREB_Q2_01	220	214	0.972727	7	3.81897	0.00338285	0.0838306	HHIP FOXD3 LGR5 OSR1 NOL4 IRX4 SLC6A5
ACTGCCT,MIR-34B	219	215	0.981735	7	3.80043	0.00347066	0.0853972	MAPK4 PDGFRA NEUROD1 HOXB8 POU4F1 NRG1 CTNND2
YEMELYANOV_GR_TARGETS_DN	10	10	1	2	27.6625	0.00348685	0.0853972	PAX6 GATA4
BRUNEAU_SEPTATION_VENTRICULAR	10	10	1	2	27.6625	0.00348685	0.0853972	TBX5 GATA4
ANTIPORTER_ACTIVITY	10	10	1	2	27.6625	0.00348685	0.0853972	SLC9A3 SLC9A2
REACTOME_NEGATIVE_REGULATION_OF_FGFR_SIGNALING	37	34	0.918919	3	10.7681	0.00353755	0.0863863	FGF3 FGF5 KL
REACTOME_TRANSMEMBRANE_TRANSPORT_OF_SMALL_MOLECULES	413	402	0.973366	10	2.90477	0.00367785	0.0895514	ADCY8 SLC32A1 GABRA4 SLC1A2 SLC6A1 SLC6A3 SLC9A2 SLC9A3 ABCC8 SLC6A5
CACTTTG,MIR-520G,MIR-520H	237	218	0.919831	7	3.74586	0.00374456	0.0909115	NELL1 LHX8 GRM7 FLRT2 TBX3 SLC1A2 RSPO2
REACTOME_FRS2_MEDIATED_CASCADE	36	35	0.972222	3	10.4326	0.00384374	0.0927814	FGF3 FGF5 KL
POLYSACCHARIDE_BINDING	36	35	0.972222	3	10.4326	0.00384374	0.0927814	CHODL COL25A1 LAYN
MORF_NOS2A	291	278	0.955326	8	3.35501	0.00386503	0.0930273	RYR3 SIM2 TBX5 ABCC8 GRIK1 SIX6 PAX6 BARX2
V$NCX_01	171	165	0.964912	6	4.24696	0.00392542	0.0938445	CDX2 GATA4 ROBO3 PAX1 FOXD3 ISL1
TAAYNRNNTCC_UNKNOWN	172	165	0.959302	6	4.24696	0.00392542	0.0938445	HOXD12 SLITRK1 NOL4 PTF1A ISL1 NPNT
LEE_NEURAL_CREST_STEM_CELL_DN	118	115	0.974576	5	5.09886	0.0039326	0.0938445	LGR5 ZIC1 LHX2 SLIT2 TTYH1
CAGGTA_V$AREB6_01	792	763	0.963384	15	2.31042	0.00399331	0.0950227	FOXD3 ASCL1 NRG1 ZIC1 KCND3 NEUROG1 CACNA1D PRLHR PDGFRA SFRP1 NEUROD1 HOXD8 LRFN5 NOL4 CYP26B1
SHEPARD_BMYB_TARGETS	74	72	0.972973	4	6.57332	0.00411761	0.0974268	ASCL1 OTP SFRP1 HLX
NAKAYAMA_SOFT_TISSUE_TUMORS_PCA1_DN	74	72	0.972973	4	6.57332	0.00411761	0.0974268	LHX2 NELL1 SFRP1 SIX1
MODULE_176	230	222	0.965217	7	3.67551	0.00413498	0.0975623	SIM2 NRG1 NPY1R GRIK1 NELL1 NEUROD1 ISL1
AAGWWRNYGGC_UNKNOWN	119	117	0.983193	5	5.0063	0.00423187	0.0983133	SLITRK3 OSR1 PAX6 PPM1E NEUROD1
V$NKX25_01	125	117	0.936	5	5.0063	0.00423187	0.0983133	HOXD1 PHOX2A CRTAC1 PAX6 SCNN1G
CATION_CHANNEL_ACTIVITY	119	117	0.983193	5	5.0063	0.00423187	0.0983133	KCND3 RYR3 CACNA1E CACNA1D SCNN1G
ZHOU_PANCREATIC_EXOCRINE_PROGENITOR	11	11	1	2	24.6	0.00423645	0.0983133	PDX1 PTF1A
MALE_GONAD_DEVELOPMENT	12	11	0.916667	2	24.6	0.00423645	0.0983133	DMRT1 SRD5A2
V$CEBP_Q2	234	223	0.952991	7	3.65833	0.00423724	0.0983133	PDGFRA PKNOX2 ASCL2 ONECUT2 NEUROG1 PAX6 SLC1A2
MORF_PRKCA	183	168	0.918033	6	4.16803	0.00428529	0.0991535	GRIK1 SIX6 RYR3 PAX6 PPM1E FLRT2
TTTNNANAGCYR_UNKNOWN	133	118	0.887218	5	4.96192	0.00438745	0.101238	SLC6A1 ONECUT2 OTP LHX2 KCNK12
MODULE_41	566	551	0.973498	12	2.54623	0.00443406	0.102032	PDGFRA PAX6 HOXD13 BARX2 SIX6 ABCC8 LGR5 KCND3 POU4F1 MSC CDX2 SIM2
REGULATION_OF_TRANSCRIPTION	566	552	0.975265	12	2.5414	0.00449767	0.10306	HOXD13 PTF1A FOXD3 NEUROG1 NRG1 TBX3 TBX5 NEUROD2 MYOD1 GATA4 GSC2 POU4F1
AMINE_TRANSPORT	38	37	0.973684	3	9.81586	0.00450335	0.10306	SLC6A3 GDNF SLC1A2
ATGTAGC,MIR-221,MIR-222	140	119	0.85	5	4.91827	0.00454707	0.103215	INA CASZ1 DMRT3 IRX5 RP11-35N6.1
CENTRAL_NERVOUS_SYSTEM_DEVELOPMENT	123	119	0.96748	5	4.91827	0.00454707	0.103215	GRIK1 ZIC1 UNC5C NEUROG3 PAX6
ACTIVE_TRANSMEMBRANE_TRANSPORTER_ACTIVITY	122	119	0.97541	5	4.91827	0.00454707	0.103215	SLC9A3 SLC6A3 SLC9A2 SLC1A2 SLC6A5
CATTGTYY_V$SOX9_B1	358	349	0.97486	9	3.00423	0.0045763	0.103598	SFRP1 NEUROD2 OLIG2 VAX1 SLITRK1 SIX1 DCLK2 SOX14 CHST8
KEGG_CALCIUM_SIGNALING_PATHWAY	178	171	0.960674	6	4.0912	0.00466898	0.105151	DRD5 PDGFRA ADCY8 RYR3 CACNA1D CACNA1E
INTEGRAL_TO_PLASMA_MEMBRANE	977	931	0.952917	17	2.15036	0.00467003	0.105151	SSTR2 GHR GRIK1 PCDH8 SCNN1G KL GRM7 GABRA4 HTR1A PTPRT NPY1R KCND3 THBD PDGFRA PRLHR LGR5 LTK
MORF_THPO	129	120	0.930233	5	4.87535	0.00471077	0.105784	SIX6 RYR3 PPM1E FLRT2 ISL1
V$GCM_Q2	242	228	0.942149	7	3.57403	0.00477753	0.106996	PITX3 COL25A1 NEUROD1 VAX1 SIX1 NOL4 GJD2
REACTOME_NUCLEAR_SIGNALING_BY_ERBB4	38	38	1	3	9.53884	0.00485722	0.108104	GHR NRG1 PGR
REACTOME_NETRIN1_SIGNALING	41	38	0.926829	3	9.53884	0.00485722	0.108104	DCC UNC5C SLIT2
GATED_CHANNEL_ACTIVITY	122	121	0.991803	5	4.83314	0.00487863	0.108104	KCND3 RYR3 CACNA1E CACNA1D SCNN1G
PDGF_UP.V1_DN	142	121	0.852113	5	4.83314	0.00487863	0.108104	CTNND2 SLC9A2 HOXD1 KL PCDH8
TGANTCA_V$AP1_C	1121	1096	0.977698	19	2.04734	0.00492663	0.10888	SSTR2 STMN2 ASCL2 NRG1 DSC3 OTP CRYBA2 GDNF KY SHOX2 PKNOX2 VAX1 TRIM9 PRLHR ADCY8 PDGFRA ONECUT2 FAM19A4 SLC6A5
V$LXR_Q3	77	76	0.987013	4	6.20691	0.00499398	0.110078	NRG1 PHOX2A GJD2 FOXD3
V$MZF1_01	236	231	0.978814	7	3.52575	0.00512573	0.11239	BHLHB5 HOXB13 GRM7 SIX2 SLITRK3 HOXB8 CACNA1D
MORF_IL16	242	231	0.954545	7	3.52575	0.00512573	0.11239	RYR3 SIM2 TBX5 ABCC8 GRIK1 PAX6 BARX2
MORF_MAP2K7	185	175	0.945946	6	3.9936	0.0052192	0.112667	GRIK1 SIX6 RYR3 PAX6 PPM1E SIM2
JAK2_DN.V1_UP	188	175	0.930851	6	3.9936	0.0052192	0.112667	HOXD12 SOX14 CRYBA2 SOX17 HOXD1 INA
YGCANTGCR_UNKNOWN	126	123	0.97619	5	4.75081	0.00522701	0.112667	ASCL2 ASCL1 LRFN5 SLC32A1 TRIM9
RGAANNTTC_V$HSF1_01	446	423	0.94843	10	2.75402	0.00523968	0.112667	HOXD13 GRIK1 CACNA1D ADCY8 OTP HOXB8 NOL4 DMRT1 CHST8 HS6ST3
V$BRN2_01	237	232	0.978903	7	3.50995	0.00524594	0.112667	GDNF STMN2 VAX1 SLITRK1 NEUROG1 IRX4 CTNND2
V$MEIS1_01	239	232	0.970711	7	3.50995	0.00524594	0.112667	ADCY8 NEUROD2 HLX WNT2 NRG1 NOL4 SOX14
V$FOXO4_01	243	232	0.954733	7	3.50995	0.00524594	0.112667	KY SHOX2 HHIP HOXB8 NRG1 MSC ISL1
V$MEF2_Q6_01	244	232	0.95082	7	3.50995	0.00524594	0.112667	PDGFRA KY DGKI GATA4 SLITRK1 SIX1 CTNND2
INTRINSIC_TO_PLASMA_MEMBRANE	991	944	0.952573	17	2.11866	0.00535097	0.114413	SSTR2 GHR GRIK1 PCDH8 SCNN1G KL GRM7 GABRA4 HTR1A PTPRT NPY1R KCND3 THBD PDGFRA PRLHR LGR5 LTK
V$CEBPDELTA_Q6	240	233	0.970833	7	3.49429	0.00536825	0.114413	HOXD12 BHLHB5 OTP GRM7 NEUROD1 NEUROG1 HOXB8
V$SMAD3_Q6	239	233	0.974895	7	3.49429	0.00536825	0.114413	PITX3 DLX3 PAX2 POU4F1 SOX14 PRLHR IRX5
XU_GH1_EXOGENOUS_TARGETS_UP	85	78	0.917647	4	6.03858	0.00547568	0.11633	PRLHR GABRA4 LGR5 DRD5
TGCACTT,MIR-519C,MIR-519B,MIR-519A	448	426	0.950893	10	2.7336	0.00549986	0.11633	PTPRT RYR3 MAPK4 NEUROG1 SLC1A2 PDGFRA GRM7 TBX3 HOXD8 SLITRK3
CTTTGTA,MIR-524	433	426	0.983834	10	2.7336	0.00549986	0.11633	HOXD13 GBX2 ZIC1 ASTN2 PAX6 IRX5 OTP CNRIP1 SLITRK3 HOXB8
MIKKELSEN_IPS_ICP_WITH_H3K4ME3_AND_H327ME3	126	125	0.992063	5	4.67119	0.00559266	0.117561	UCP1 HOXB13 SOX17 CHODL TPPP3
V$EVI1_02	132	125	0.94697	5	4.67119	0.00559266	0.117561	SIX1 RSPO2 PAX2 HOXC12 ISL1
TGACATY_UNKNOWN	665	641	0.96391	13	2.37069	0.0056065	0.117561	SLC9A2 ZIC1 UNC5C CACNA1D TRIM9 HOXC12 PDGFRA OTP OLIG2 LRFN5 HOXB8 CTNND2 SLC6A5
AMINE_TRANSMEMBRANE_TRANSPORTER_ACTIVITY	41	40	0.97561	3	9.02159	0.00561418	0.117561	SLC6A3 SLC1A2 SLC6A5
MODULE_94	374	361	0.965241	9	2.89999	0.00568224	0.118689	PDGFRA STMN2 SIX6 TBX5 COL9A2 LHX2 GRIK1 HOXB13 NELL1
RYAAAKNNNNNNTTGW_UNKNOWN	84	79	0.940476	4	5.95778	0.00572777	0.119343	ZIC1 WNT2 NEUROG1 NKX6-1
V$FOXO3_01	245	236	0.963265	7	3.44808	0.00574806	0.119468	SHOX2 FOXD3 HLX HOXB8 PAX6 GSX1 NRG1
ATF2_S_UP.V1_UP	193	179	0.927461	6	3.90047	0.00581558	0.120572	LHX2 PAX1 ALX3 HOXD1 SLC9A2 INA
REACTOME_SLC_MEDIATED_TRANSMEMBRANE_TRANSPORT	241	237	0.983402	7	3.43291	0.00587903	0.121288	SLC32A1 SLC1A2 SLC6A1 SLC6A3 SLC9A2 SLC9A3 SLC6A5
V$E2A_Q2	243	237	0.975309	7	3.43291	0.00587903	0.121288	PITX3 SLIT2 PAX2 POU4F3 POU4F1 IRX5 TPPP3
AGING	13	13	1	2	20.1274	0.00593716	0.122186	TBX3 KL
ATF2_UP.V1_UP	192	180	0.9375	6	3.87786	0.00597214	0.122604	PAX1 PTPRT ALX3 NEUROG1 TRIM9 HOXD1
NOTCH_DN.V1_UP	193	181	0.937824	6	3.85551	0.00613175	0.125573	DGKI BARX2 CHST8 GDNF NEUROG3 KCNK12
V$E2F1_Q3_01	247	239	0.967611	7	3.40296	0.00614765	0.125592	KY LHX2 NEUROD2 KCND3 VAX1 SLITRK3 ISL1
MODULE_123	248	241	0.971774	7	3.37352	0.00642535	0.130946	PAX6 SIX6 LHX2 PAX2 OLIG2 MYOD1 IRX5
V$P300_01	249	242	0.971888	7	3.35899	0.00656765	0.133521	GRM7 ZIC1 GDNF VAX1 SLITRK1 ASCL1 NEUROG1
REGULATION_OF_GENE_EXPRESSION	673	655	0.973254	13	2.3172	0.0066785	0.135446	HOXD13 PTF1A FOXD3 NEUROG1 NRG1 GHSR TBX3 TBX5 NEUROD2 MYOD1 GATA4 GSC2 POU4F1
CTGCAGY_UNKNOWN	765	731	0.955556	14	2.2393	0.00670373	0.135475	GRIN3A STMN2 PAX6 NRG1 TPPP3 CHST8 SHOX2 NEUROG1 SLITRK1 SLITRK3 LRFN5 HOXB8 NOL4 CTNND2
V$AREB6_04	252	243	0.964286	7	3.34458	0.00671229	0.135475	OTP WNT2 VAX1 NEUROG1 DCLK2 POU4F1 IRX5
V$P53_02	254	244	0.96063	7	3.33029	0.00685929	0.136995	PITX3 GATA4 SLITRK1 CACNA1E NRG1 CTNND2 HS6ST3
V$FREAC3_01	251	244	0.972112	7	3.33029	0.00685929	0.136995	OTP NEUROD2 VAX1 NEUROG1 GSX1 NRG1 HOXC12
RRAGTTGT_UNKNOWN	251	244	0.972112	7	3.33029	0.00685929	0.136995	CRTAC1 CBLN4 HHIP GHR FOXD3 PAX6 GSX1
REACTOME_FGFR1_LIGAND_BINDING_AND_ACTIVATION	14	14	1	2	18.4539	0.00688573	0.136995	FGF3 FGF5
TISSUE_MORPHOGENESIS	14	14	1	2	18.4539	0.00688573	0.136995	TBX3 SLIT2
PDZ_DOMAIN_BINDING	14	14	1	2	18.4539	0.00688573	0.136995	SSTR2 GRM7
V$MYCMAX_01	255	245	0.960784	7	3.31612	0.00700866	0.13911	PITX3 RSPO2 OSR1 HHIP FOXD3 NEUROD1 FAM19A4
REACTOME_GPCR_LIGAND_BINDING	408	374	0.916667	9	2.79479	0.00710271	0.140349	DRD5 GHSR PRLHR GRM7 HTR1A NPY1R PTGDR SSTR2 WNT2
BROWNE_HCMV_INFECTION_16HR_DN	86	84	0.976744	4	5.58408	0.00710457	0.140349	STMN2 CACNA1E WNT2 SLIT2
V$IRF7_01	252	246	0.97619	7	3.30208	0.00716045	0.140788	HOXD13 CASZ1 GRM7 FLRT2 GDNF HOXB8 CHST8
V$OCT_Q6	265	246	0.928302	7	3.30208	0.00716045	0.140788	CDX2 COL25A1 NEUROG1 HOXB8 PAX6 PCDH8 IRX4
MORF_ERCC4	326	309	0.947853	8	3.00457	0.00720133	0.141261	RYR3 SIM2 ABCC8 GRIK1 SIX6 PAX6 PPM1E ISL1
MORF_CDH4	140	133	0.95	5	4.37755	0.00723666	0.141622	GRIK1 SIX6 RYR3 PAX6 PPM1E
PATTERN_BINDING	45	44	0.977778	3	8.14003	0.00733026	0.14312	CHODL COL25A1 LAYN
CATRRAGC_UNKNOWN	138	134	0.971014	5	4.34337	0.00746346	0.145096	NEUROG1 SHOX2 PAX6 POU4F3 GBX2
AAGCACA,MIR-218	398	377	0.947236	9	2.77157	0.00746613	0.145096	SORCS1 NPY1R PAX2 SLC1A2 TRIM9 PCDH8 PDGFRA SLC6A1 CHST8
V$FOXD3_01	199	189	0.949749	6	3.6856	0.00752265	0.145519	HHIP NEUROD2 ATOH1 SLITRK3 CYP26B1 NPNT
RAF_UP.V1_DN	194	189	0.974227	6	3.6856	0.00752265	0.145519	NPY1R IRX5 ASCL1 PPM1E PGR GHR
V$PPAR_DR1_Q2	259	249	0.96139	7	3.26063	0.00763045	0.147191	CDX2 GBX2 TTYH1 LRFN5 PAX6 CHST8 RP11-35N6.1
MEMBRANE	1994	1922	0.963892	28	1.73856	0.0076947	0.147191	GHR GRIK1 SCNN1G GABRA4 SLC9A2 PTPRT NPY1R DRD5 ADCY8 PDGFRA LAYN LTK SSTR2 TTYH1 PCDH8 KL DSC3 GHSR GRM7 HTR1A SORCS1 KCND3 THBD CACNA1E CACNA1D PRLHR SLC6A3 LGR5
V$CDP_01	92	86	0.934783	4	5.44806	0.00771136	0.147191	STMN2 IRX4 OTP HOXB8
V$CREBP1CJUN_01	259	250	0.965251	7	3.24704	0.00779207	0.147191	ADCY8 HHIP FOXD3 LGR5 OSR1 NOL4 IRX4
V$OCT1_01	266	250	0.93985	7	3.24704	0.00779207	0.147191	CDX2 COL25A1 ATOH1 NEUROG1 PAX6 SLC1A2 PCDH8
V$TTF1_Q6	262	250	0.954198	7	3.24704	0.00779207	0.147191	CDX2 CRTAC1 PTPRT HHIP ZIC1 HOXD8 SOX14
V$AP4_Q6_01	255	250	0.980392	7	3.24704	0.00779207	0.147191	SHOX2 PAX1 BARX2 NOL4 HOXC12 TPPP3 ISL1
chr18q12	70	45	0.642857	3	7.94592	0.00780241	0.147191	NOL4 MAPK4 DSC3
SCHAEFFER_SOX9_TARGETS_IN_PROSTATE_DEVELOPMENT_DN	45	45	1	3	7.94592	0.00780241	0.147191	SLIT2 SFRP1 SLITRK1
TSENG_ADIPOGENIC_POTENTIAL_DN	46	45	0.978261	3	7.94592	0.00780241	0.147191	HLX SIX1 THBD
MODULE_533	45	45	1	3	7.94592	0.00780241	0.147191	STMN2 THBD NELL1
REACTOME_ACTIVATED_POINT_MUTANTS_OF_FGFR2	16	15	0.9375	2	17.0346	0.00789814	0.147667	FGF3 FGF5
SUZUKI_AMPLIFIED_IN_ORAL_CANCER	16	15	0.9375	2	17.0346	0.00789814	0.147667	PGR FGF3
VOLTAGE_GATED_CALCIUM_CHANNEL_COMPLEX	15	15	1	2	17.0346	0.00789814	0.147667	CACNA1E CACNA1D
REGULATION_OF_RESPONSE_TO_EXTERNAL_STIMULUS	15	15	1	2	17.0346	0.00789814	0.147667	SLIT2 GHSR
JAEGER_METASTASIS_DN	258	251	0.972868	7	3.23356	0.00795622	0.148092	THBD DSC3 CYP26B1 KCND3 IRX4 LGR5 MT1M
MODULE_112	260	251	0.965385	7	3.23356	0.00795622	0.148092	SIM2 NRG1 NPY1R GRIK1 NELL1 NEUROD1 ISL1
MODULE_426	88	87	0.988636	4	5.38218	0.00802715	0.149081	NPY1R MAPK4 CNRIP1 CYP26B1
V$MEF2_01	144	137	0.951389	5	4.24398	0.00817354	0.151464	GRIK1 GATA4 ASCL2 PDGFRA SOX14
SATO_SILENCED_EPIGENETICALLY_IN_PANCREATIC_CANCER	49	46	0.938776	3	7.76091	0.00829212	0.152413	SFRP1 PAX6 LHX2
SECONDARY_ACTIVE_TRANSMEMBRANE_TRANSPORTER_ACTIVITY	47	46	0.978723	3	7.76091	0.00829212	0.152413	SLC9A3 SLC9A2 SLC6A5
V$CREB_01	262	253	0.965649	7	3.20693	0.00829216	0.152413	ADCY8 HHIP FOXD3 LGR5 OSR1 NOL4 IRX4
ACTGAAA,MIR-30A-3P,MIR-30E-3P	201	193	0.960199	6	3.60616	0.00829758	0.152413	GDF6 RYR3 LHX8 SFRP1 SLITRK3 POU4F1
V$NFY_Q6_01	264	254	0.962121	7	3.19378	0.008464	0.15513	NKX6-1 SFRP1 ATOH1 STMN2 SIX2 FAM19A4 NOL4
SHEPARD_BMYB_MORPHOLINO_DN	200	194	0.97	6	3.58683	0.00849995	0.155449	SFRP1 BHLHB5 HLX RAX OTP ASCL1
V$COUP_01	263	255	0.969582	7	3.18073	0.00863844	0.156614	SLC9A3 SORCS1 OTP TBX5 GATA4 PAX6 RP11-35N6.1
V$AP2_Q6	258	255	0.988372	7	3.18073	0.00863844	0.156614	PITX3 KY LHX2 PAX2 NRG1 PPM1E CTNND2
V$E12_Q6	262	255	0.973282	7	3.18073	0.00863844	0.156614	KCNK12 ROBO3 OSR1 DCLK2 SOX17 NOL4 RP11-35N6.1
V$OSF2_Q6	264	255	0.965909	7	3.18073	0.00863844	0.156614	OTP TBX5 NEUROD2 NEUROD1 ZIC1 PAX1 NOL4
V$HEN1_01	196	195	0.994898	6	3.56694	0.00870585	0.157495	TBX3 NEUROD2 ONECUT2 PAX2 ALX3 SOX14
REGULATION_OF_NUCLEOBASENUCLEOSIDENUCLEOTIDE_AND_NUCLEIC_ACID_METABOLIC_PROCESS	618	602	0.97411	12	2.31974	0.00873965	0.157766	HOXD13 PTF1A FOXD3 NEUROG1 NRG1 TBX3 TBX5 NEUROD2 MYOD1 GATA4 GSC2 POU4F1
BCAT.100_UP.V1_UP	49	47	0.959184	3	7.58439	0.00879952	0.158505	CHODL TBX3 CDX2
V$MEIS1BHOXA9_01	145	140	0.965517	5	4.14872	0.00892923	0.160496	UNC5C CHODL HOXD9 HOXC12 GBX2
MUSCLE_DEVELOPMENT	93	90	0.967742	4	5.19299	0.0090251	0.161872	MYOD1 MKX SIX1 TBX3
SMTTTTGT_UNKNOWN	402	389	0.967662	9	2.68226	0.00906395	0.162222	HOXD12 UNC5C NEUROG1 NRG1 PCDH8 ISL1 NEUROD1 HOXD9 CTNND2
TGACCTY_V$ERR1_Q2	1043	1000	0.958773	17	1.99189	0.00927583	0.16566	FOXD3 PAX6 NRG1 TPPP3 LHX2 SLC9A3 CRTAC1 SORCS1 DGKI PKNOX2 KCND3 SIX6 ASTN2 PPM1E TBX5 SLITRK1 LRFN5
EBAUER_TARGETS_OF_PAX3_FOXO1_FUSION_DN	48	48	1	3	7.4158	0.00932476	0.166179	NELL1 POU4F1 ASTN2
CELL_MIGRATION	96	91	0.947917	4	5.13312	0.00937491	0.166718	GDNF UNC5C SLIT2 TBX5
LEE_NEURAL_CREST_STEM_CELL_UP	146	142	0.972603	5	4.08795	0.00945903	0.167503	PCDH8 STMN2 PDGFRA POU4F1 INA
V$STAT3_02	147	142	0.965986	5	4.08795	0.00945903	0.167503	CRTAC1 HOXB13 SHOX2 IRX5 HS6ST3
MORF_FOSL1	409	393	0.96088	9	2.65377	0.00965039	0.170531	RYR3 SIM2 GRIK1 SIX6 PAX6 BARX2 PPM1E TBX5 ABCC8
NEUROTRANSMITTER_RECEPTOR_ACTIVITY	50	49	0.98	3	7.25462	0.00986795	0.174008	SSTR2 DRD5 GABRA4
MEMBRANE_PART	1670	1604	0.960479	24	1.77061	0.00995778	0.174954	GHR GRIK1 SCNN1G GABRA4 SLC9A2 PTPRT NPY1R PDGFRA LAYN LTK SSTR2 TTYH1 PCDH8 KL DSC3 GHSR GRM7 HTR1A KCND3 THBD CACNA1E CACNA1D PRLHR LGR5
V$HNF3ALPHA_Q6	208	201	0.966346	6	3.45646	0.010017	0.174954	OTP GBX2 NEUROD2 ATOH1 HOXB8 IRX5
TAATAAT,MIR-126	222	201	0.905405	6	3.45646	0.010017	0.174954	GHR FLRT2 GRIK1 ZIC1 DCLK2 POU4F1
MODULE_117	731	690	0.943912	13	2.19334	0.0100809	0.174954	COL9A2 TRIM9 NELL1 SLC6A1 SLC6A3 ADCY8 SRD5A2 NEUROD1 MYOD1 SCNN1G NOL4 GATA4 SLITRK3
REACTOME_TRANSPORT_OF_INORGANIC_CATIONS_ANIONS_AND_AMINO_ACIDS_OLIGOPEPTIDES	94	93	0.989362	4	5.01654	0.0101007	0.174954	SLC32A1 SLC1A2 SLC9A2 SLC9A3
REACTOME_GABA_SYNTHESIS_RELEASE_REUPTAKE_AND_DEGRADATION	17	17	1	2	14.7662	0.0101096	0.174954	SLC32A1 SLC6A1
BERENJENO_TRANSFORMED_BY_RHOA_FOREVER_UP	19	17	0.894737	2	14.7662	0.0101096	0.174954	MT1A PDGFRA
MODULE_368	18	17	0.944444	2	14.7662	0.0101096	0.174954	SLC6A1 SLC6A3
HORMONE_SECRETION	17	17	1	2	14.7662	0.0101096	0.174954	TBX3 GHSR
TTGCACT,MIR-130A,MIR-301,MIR-130B	403	397	0.985112	9	2.62586	0.0102651	0.17728	SLC9A2 NEUROG1 ADAMTS18 PDGFRA NPNT GRM7 NEUROD1 CSMD1 POU4F1
V$FREAC4_01	150	145	0.966667	5	3.99983	0.0102937	0.177408	HOXD9 SHOX2 MSC FOXD3 DGKI
V$PAX6_01	101	94	0.930693	4	4.96079	0.0104769	0.180194	BHLHB5 PDGFRA OTP SLC6A5
YTAAYNGCT_UNKNOWN	151	146	0.966887	5	3.97126	0.0105828	0.181272	INA ONECUT2 OSR1 HOXB8 CTNND2
BEHAVIOR	153	146	0.954248	5	3.97126	0.0105828	0.181272	ADCY8 ZIC1 HTR1A GHSR SLIT2
V$CREB_Q4_01	211	204	0.966825	6	3.40356	0.0107227	0.183293	ADCY8 HHIP FOXD3 LGR5 OSR1 NOL4
REACTOME_POTASSIUM_CHANNELS	98	95	0.969388	4	4.90618	0.0108621	0.184432	KCNV1 KCND3 KCNK13 ABCC8
MORF_PTPRR	103	95	0.92233	4	4.90618	0.0108621	0.184432	GRIK1 SIX6 RYR3 PAX6
G_PROTEIN_SIGNALING_COUPLED_TO_CYCLIC_NUCLEOTIDE_SECOND_MESSENGER	100	95	0.95	4	4.90618	0.0108621	0.184432	SSTR2 DRD5 GRM7 NPY1R
ION_CHANNEL_ACTIVITY	149	147	0.986577	5	3.9431	0.0108775	0.184432	KCND3 RYR3 CACNA1E CACNA1D SCNN1G
REACTOME_DOWNSTREAM_SIGNALING_OF_ACTIVATED_FGFR	100	96	0.96	4	4.85271	0.0112562	0.189782	ADCY8 FGF3 FGF5 KL
REACTOME_SYNTHESIS_SECRETION_AND_INACTIVATION_OF_GLP1	19	18	0.947368	2	13.8457	0.0113062	0.189782	CDX2 PAX6
NIELSEN_SCHWANNOMA_DN	18	18	1	2	13.8457	0.0113062	0.189782	TBX3 HOXD8
PLASARI_NFIC_TARGETS_BASAL_DN	18	18	1	2	13.8457	0.0113062	0.189782	SLIT2 PDGFRA
VOLTAGE_GATED_CALCIUM_CHANNEL_ACTIVITY	18	18	1	2	13.8457	0.0113062	0.189782	CACNA1E CACNA1D
LEE_TARGETS_OF_PTCH1_AND_SUFU_DN	53	52	0.981132	3	6.80814	0.0116064	0.193655	SFRP1 SSTR2 ATOH1
MODULE_166	54	52	0.962963	3	6.80814	0.0116064	0.193655	INA WNT2 HOXD1
NEUROTRANSMITTER_BINDING	53	52	0.981132	3	6.80814	0.0116064	0.193655	SSTR2 DRD5 GABRA4
REN_ALVEOLAR_RHABDOMYOSARCOMA_UP	98	97	0.989796	4	4.80036	0.0116595	0.19377	SIX1 POU4F1 MYOD1 TPPP3
CYCLIC_NUCLEOTIDE_MEDIATED_SIGNALING	102	97	0.95098	4	4.80036	0.0116595	0.19377	SSTR2 DRD5 GRM7 NPY1R
MCCLUNG_CREB1_TARGETS_UP	100	98	0.98	4	4.74909	0.012072	0.200227	SSTR2 STMN2 NEUROD2 INA
ACCTGTTG_UNKNOWN	154	151	0.980519	5	3.83431	0.012112	0.200495	CBLN4 SHOX2 KCNK13 COL25A1 KCNV1
REACTOME_PI_3K_CASCADE	56	53	0.946429	3	6.67206	0.0122224	0.201797	FGF3 FGF5 KL
V$RSRFC4_Q2	214	210	0.981308	6	3.30242	0.0122389	0.201797	PDGFRA KY SLC32A1 DGKI POU4F1 CTNND2
MODULE_99	361	340	0.941828	8	2.7195	0.0123606	0.203403	SFRP1 TRIM9 NRG1 GBX2 SLC6A1 SLC6A3 ADCY8 NEUROD1
V$GATA1_05	283	274	0.968198	7	2.95145	0.0124788	0.203913	HOXD12 CASZ1 SFRP1 ZIC1 GATA4 NEUROG3 POU4F1
KRAS.600.LUNG.BREAST_UP.V1_DN	289	274	0.948097	7	2.95145	0.0124788	0.203913	TRIM9 GDNF GABRA4 PAX2 SLC6A3 NEUROD1 CYP26B1
V$HNF3B_01	221	211	0.954751	6	3.28614	0.0125055	0.203913	NEUROD2 VAX1 ONECUT2 SOX14 CYP26B1 DCHS2
chr4p12	23	19	0.826087	2	13.0256	0.012562	0.203913	GABRA4 SLC10A4
SHIN_B_CELL_LYMPHOMA_CLUSTER_9	19	19	1	2	13.0256	0.012562	0.203913	NKX3-2 WNT2
MODULE_162	19	19	1	2	13.0256	0.012562	0.203913	SLC6A1 SLC6A3
MODULE_400	19	19	1	2	13.0256	0.012562	0.203913	SLIT2 SRD5A2
SUBSTRATE_SPECIFIC_CHANNEL_ACTIVITY	156	153	0.980769	5	3.78214	0.0127636	0.206785	KCND3 RYR3 CACNA1E CACNA1D SCNN1G
GARCIA_TARGETS_OF_FLI1_AND_DAX1_UP	57	54	0.947368	3	6.54091	0.012857	0.207495	DPY19L2 COL25A1 NKX3-2
HOQUE_METHYLATED_IN_CANCER	56	54	0.964286	3	6.54091	0.012857	0.207495	SFRP1 CDX2 GATA4
TANAKA_METHYLATED_IN_ESOPHAGEAL_CARCINOMA	103	101	0.980583	4	4.60111	0.013365	0.21528	HMX2 ONECUT2 GATA4 PTGDR
REACTOME_CLASS_A1_RHODOPSIN_LIKE_RECEPTORS	305	278	0.911475	7	2.90728	0.0134228	0.215796	DRD5 GHSR PRLHR HTR1A NPY1R PTGDR SSTR2
REPRODUCTIVE_PROCESS	162	156	0.962963	5	3.70651	0.0137848	0.219701	PRLHR GHSR SRD5A2 DMRT1 TBX3
CTAWWWATA_V$RSRFC4_Q2	361	347	0.961219	8	2.66239	0.0138286	0.219701	CASZ1 KY CBLN4 SLC32A1 DGKI POU4F1 CTNND2 CYP26B1
FARMER_BREAST_CANCER_CLUSTER_7	20	20	1	2	12.3017	0.0138756	0.219701	IRX5 GHR
SUZUKI_RESPONSE_TO_TSA_AND_DECITABINE_1A	23	20	0.869565	2	12.3017	0.0138756	0.219701	PCDH8 SFRP1
WANG_THOC1_TARGETS_DN	20	20	1	2	12.3017	0.0138756	0.219701	GDNF GATA4
GCGCTTT,MIR-518B,MIR-518C,MIR-518D	20	20	1	2	12.3017	0.0138756	0.219701	KCNK12 OTP
MODULE_218	20	20	1	2	12.3017	0.0138756	0.219701	SLC6A1 SLC6A3
GLUTAMATE_RECEPTOR_ACTIVITY	20	20	1	2	12.3017	0.0138756	0.219701	GRIK1 GRM7
TAAWWATAG_V$RSRFC4_Q2	165	157	0.951515	5	3.68197	0.0141371	0.223017	PDGFRA KY SHOX2 CTNND2 DGKI
SWEET_LUNG_CANCER_KRAS_DN	435	419	0.963218	9	2.4823	0.0141881	0.223017	THBD PDGFRA NPNT SOX17 ADCY8 SHOX2 TBX3 VAX1 STMN2
V$VDR_Q3	225	217	0.964444	6	3.19168	0.0141915	0.223017	DLX3 SHOX2 NEUROD2 HOXD9 HOXB8 POU4F3
V$LEF1_Q2	226	217	0.960177	6	3.19168	0.0141915	0.223017	INA CASZ1 SORCS1 VAX1 NEUROG3 PAX6
V$E2F_Q3	227	218	0.960352	6	3.17646	0.0144872	0.227237	ADCY8 TBX3 ASCL1 NOL4 CTNND2 HS6ST3
GATAAGR_V$GATA_C	295	283	0.959322	7	2.85387	0.0146737	0.229304	RSPO2 TBX5 SIX1 ONECUT2 PAX2 PPM1E ISL1
REGULATION_OF_TRANSCRIPTION_FROM_RNA_POLYMERASE_II_PROMOTER	289	283	0.979239	7	2.85387	0.0146737	0.229304	FOXD3 TBX3 NEUROD2 MYOD1 NEUROG1 GSC2 POU4F1
MORF_TNFRSF6	169	159	0.940828	5	3.63386	0.0148597	0.230256	GRIK1 PPM1E SIM2 FLRT2 ABCC8
BEGUM_TARGETS_OF_PAX3_FOXO1_FUSION_UP	60	57	0.95	3	6.17664	0.0148721	0.230256	LGR5 CLSTN2 SLIT2
MEISSNER_BRAIN_HCP_WITH_H3K4ME2_AND_H3K27ME3	59	57	0.966102	3	6.17664	0.0148721	0.230256	VSX1 ATOH1 GDF6
POTASSIUM_ION_TRANSPORT	58	57	0.982759	3	6.17664	0.0148721	0.230256	KCND3 KCNV1 ABCC8
INORGANIC_CATION_TRANSMEMBRANE_TRANSPORTER_ACTIVITY	58	57	0.982759	3	6.17664	0.0148721	0.230256	SLC9A3 SLC9A2 ABCC8
GTCNYYATGR_UNKNOWN	111	105	0.945946	4	4.41856	0.0152218	0.234743	SIX6 CASZ1 PPM1E TPPP3
PEPPER_CHRONIC_LYMPHOCYTIC_LEUKEMIA_DN	21	21	1	2	11.654	0.015246	0.234743	ADCY8 CHST8
HERNANDEZ_ABERRANT_MITOSIS_BY_DOCETACEL_4NM_UP	23	21	0.913043	2	11.654	0.015246	0.234743	GHR NEUROD1
MODULE_13	519	499	0.961464	10	2.31663	0.015559	0.238588	PDGFRA SIX1 ABCC8 LGR5 KCND3 POU4F1 MSC CDX2 SIM2 LTK
DAVICIONI_PAX_FOXO1_SIGNATURE_IN_ARMS_UP	59	58	0.983051	3	6.06405	0.0155812	0.238588	POU4F1 NELL1 MYOD1
SEQUENCE_SPECIFIC_DNA_BINDING	58	58	1	3	6.06405	0.0155812	0.238588	FIGLA TBX3 TBX5
GCACTTT,MIR-17-5P,MIR-20A,MIR-106A,MIR-106B,MIR-20B,MIR-519D	595	575	0.966387	11	2.21403	0.0156626	0.239398	MAPK4 NEUROG1 SLC1A2 OSR1 VSX1 PDGFRA LHX8 GRM7 TBX3 SLITRK3 CYP26B1
REACTOME_SIGNALING_BY_FGFR	112	106	0.946429	4	4.37497	0.0157101	0.239686	ADCY8 FGF3 FGF5 KL
TGACGTCA_V$ATF3_Q6	231	223	0.965368	6	3.10245	0.0160301	0.244124	ADCY8 FOXD3 LGR5 OSR1 NOL4 IRX4
TCTCTCC,MIR-185	124	107	0.862903	4	4.33225	0.0162081	0.246387	ASTN2 LRFN5 PAX2 NEUROD2
RYTAAWNNNTGAY_UNKNOWN	62	59	0.951613	3	5.95549	0.016309	0.247472	SRD5A2 STMN2 PCDH8
AAAYRNCTG_UNKNOWN	374	359	0.959893	8	2.56983	0.0166358	0.250798	PDGFRA SLC6A1 ZIC1 GDNF HOXB8 POU4F1 NRG1 DMRT1
CLIMENT_BREAST_CANCER_COPY_NUMBER_UP	23	22	0.956522	2	11.0735	0.016672	0.250798	FGF3 PTPRT
AXON_GUIDANCE	22	22	1	2	11.0735	0.016672	0.250798	SLIT2 UNC5C
MESODERM_DEVELOPMENT	22	22	1	2	11.0735	0.016672	0.250798	TBX3 SLIT2
MORF_TFDP2	231	225	0.974026	6	3.07379	0.016678	0.250798	HOXD13 SIM2 TBX5 NEUROD2 ABCC8 BARX2
DOANE_BREAST_CANCER_ESR1_UP	112	108	0.964286	4	4.29036	0.0167159	0.250919	PGR CACNA1D CLSTN2 STK32B
RNGTGGGC_UNKNOWN	766	738	0.963446	13	2.04282	0.0167972	0.251687	FOXD3 STMN2 NRG1 HLX KCND3 NEUROG1 PPM1E IRX5 RSPO2 TBX5 KCNV1 FAM19A4 SOX14
DURAND_STROMA_MAX_UP	296	291	0.983108	7	2.77232	0.0168451	0.251955	CYP26B1 HOXB13 HOXC12 ONECUT2 PDGFRA RSPO2 SIX1
V$SPZ1_01	231	226	0.978355	6	3.05966	0.0170086	0.253745	PGR HOXD9 SLITRK1 HOXB8 PAX2 IRX5
ACATATC,MIR-190	60	60	1	3	5.85074	0.0170557	0.253745	PAX6 SLITRK1 NEUROD1
G_PROTEIN_SIGNALING_COUPLED_TO_CAMP_NUCLEOTIDE_SECOND_MESSENGER	64	60	0.9375	3	5.85074	0.0170557	0.253745	GRM7 DRD5 NPY1R
MORF_NF1	169	165	0.976331	5	3.49609	0.0171752	0.25507	HOXD13 SIM2 TBX5 NEUROD2 ABCC8
MORF_DMPK	176	166	0.943182	5	3.47427	0.017583	0.260665	SIX6 RYR3 PAX6 BARX2 PPM1E
V$MZF1_02	232	228	0.982759	6	3.03179	0.0176833	0.260963	FGF5 NEUROD2 VAX1 HOXB8 PAX2 NOL4
V$TBP_01	245	228	0.930612	6	3.03179	0.0176833	0.260963	CBLN4 FGF5 PTF1A POU4F1 MSC CYP26B1
SMID_BREAST_CANCER_RELAPSE_IN_BONE_DN	315	294	0.933333	7	2.74291	0.0177152	0.260963	CYP26B1 DSC3 SFRP1 PAX6 LGR5 ZIC1 TTYH1
MYAATNNNNNNNGGC_UNKNOWN	111	110	0.990991	4	4.20893	0.0177613	0.260963	ASCL2 PAX6 FGF3 VSX1
RYTGCNWTGGNR_UNKNOWN	116	110	0.948276	4	4.20893	0.0177613	0.260963	SIX1 PPM1E CHST8 RP11-35N6.1
ATAACCT,MIR-154	62	61	0.983871	3	5.74959	0.0178212	0.260963	PPM1E GRM7 PKNOX2
CAMP_MEDIATED_SIGNALING	65	61	0.938462	3	5.74959	0.0178212	0.260963	GRM7 DRD5 NPY1R
V$SP1_01	237	229	0.966245	6	3.01803	0.0180275	0.262606	TBX5 ROBO3 OLIG2 ASCL2 NOL4 CYP26B1
V$POU6F1_01	240	229	0.954167	6	3.01803	0.0180275	0.262606	CASZ1 PTF1A COL25A1 NEUROG1 POU4F1 SOX14
TAGCTTT,MIR-9	236	229	0.970339	6	3.01803	0.0180275	0.262606	HOXB13 SORCS1 SLITRK3 THBD POU4F1 CTNND2
POMEROY_MEDULLOBLASTOMA_DESMOPLASIC_VS_CLASSIC_UP	62	62	1	3	5.65188	0.0186057	0.270558	LHX2 SLC1A2 NEUROG1
V$TCF4_Q5	242	231	0.954545	6	2.9909	0.0187296	0.271887	HOXD12 KY ZIC1 VAX1 SOX14 PCDH8
MORF_CASP10	117	113	0.965812	4	4.09245	0.0194043	0.280293	SIM2 TBX5 NEUROD2 ABCC8
DAVICIONI_RHABDOMYOSARCOMA_PAX_FOXO1_FUSION_UP	64	63	0.984375	3	5.55743	0.019409	0.280293	NELL1 MYOD1 POU4F1
YAATNANRNNNCAG_UNKNOWN	66	63	0.954545	3	5.55743	0.019409	0.280293	HOXD12 SIX1 IRX4
V$PTF1BETA_Q6	244	233	0.954918	6	2.96424	0.0194502	0.280404	HOXD12 HHIP ZIC1 VAX1 SLITRK1 SLITRK3
CHIANG_LIVER_CANCER_SUBCLASS_CTNNB1_UP	176	171	0.971591	5	3.36883	0.0197185	0.283746	TBX3 SRD5A2 SLC1A2 RP11-35N6.1 LGR5
V$GATA1_03	245	234	0.955102	6	2.95108	0.0198175	0.283746	CASZ1 GBX2 TBX5 ZIC1 GATA4 SIX1
V$NFY_C	245	234	0.955102	6	2.95108	0.0198175	0.283746	SFRP1 PTF1A ATOH1 NEUROG3 PAX6 NOL4
V$E2F1_Q3	244	234	0.959016	6	2.95108	0.0198175	0.283746	ADCY8 TBX3 ASCL1 PAX6 NOL4 HS6ST3
LIM_MAMMARY_LUMINAL_MATURE_UP	116	114	0.982759	4	4.05552	0.0199721	0.284986	ABCC8 PGR TBX3 CASZ1
ARGGGTTAA_UNKNOWN	121	114	0.942149	4	4.05552	0.0199721	0.284986	SFRP1 CYP26B1 ISL1 NEUROD1
V$HIF1_Q5	244	235	0.963115	6	2.93804	0.0201895	0.287597	LHX2 SLC6A1 ASCL1 SOX14 PPM1E IRX4
WAMUNYOKOLI_OVARIAN_CANCER_GRADES_1_2_DN	67	64	0.955224	3	5.46679	0.0202313	0.287704	HOXD8 FLRT2 SLIT2
REGULATION_OF_CELLULAR_METABOLIC_PROCESS	787	760	0.965693	13	1.9803	0.0208288	0.295415	FOXD3 NRG1 GHSR MYOD1 GATA4 POU4F1 HOXD13 PTF1A NEUROG1 TBX3 TBX5 NEUROD2 GSC2
CAGTGTT,MIR-141,MIR-200A	310	304	0.980645	7	2.64911	0.0208441	0.295415	GRIN3A SIM2 POU4F1 PCDH8 PPM1E CTNND2 CYP26B1
V$GATA3_01	242	237	0.979339	6	2.9123	0.0209477	0.295882	OSR1 DLX3 TBX5 SIX1 IRX5 ISL1
V$NFAT_Q6	246	237	0.963415	6	2.9123	0.0209477	0.295882	SHOX2 GHR COL25A1 ZIC1 GATA4 SLITRK1
HUANG_DASATINIB_RESISTANCE_DN	69	65	0.942029	3	5.37838	0.0210726	0.296224	SLC1A2 IRX5 ASCL2
GGCKCATGS_UNKNOWN	66	65	0.984848	3	5.37838	0.0210726	0.296224	PAX2 HS6ST3 NEUROD1
V$AP2REP_01	178	174	0.977528	5	3.30851	0.021078	0.296224	GRIN3A BHLHB5 NRG1 IRX4 SLC6A5
CERVERA_SDHB_TARGETS_1_UP	118	116	0.983051	4	3.98229	0.0211383	0.296574	LHX2 SPOCK3 SHOX2 ASCL1
OHM_METHYLATED_IN_ADULT_CANCERS	27	25	0.925926	2	9.62757	0.021273	0.296833	GATA4 SFRP1
V$MEF2_04	25	25	1	2	9.62757	0.021273	0.296833	GJD2 DGKI
GNF2_AF1Q	25	25	1	2	9.62757	0.021273	0.296833	INA STMN2
V$RSRFC4_01	245	238	0.971429	6	2.8996	0.021334	0.296833	PDGFRA SLC32A1 DGKI POU4F1 CTNND2 CYP26B1
V$ZIC2_01	247	238	0.963563	6	2.8996	0.021334	0.296833	HOXD13 CASZ1 GHR HOXB8 NOL4 CYP26B1
REACTOME_AXON_GUIDANCE	251	239	0.952191	6	2.887	0.021725	0.299784	COL9A2 DCC GDNF ROBO3 UNC5C SLIT2
V$GATA1_02	244	239	0.979508	6	2.887	0.021725	0.299784	PDGFRA TBX5 SIX1 HOXB8 IRX5 ISL1
V$ISRE_01	247	239	0.967611	6	2.887	0.021725	0.299784	PITX3 KY UNC5C SIX1 PAX2 NPNT
V$LMO2COM_02	246	239	0.971545	6	2.887	0.021725	0.299784	DLX3 TBX5 SIX1 PAX2 PPM1E ISL1
V$CACBINDINGPROTEIN_Q6	242	239	0.987603	6	2.887	0.021725	0.299784	NEUROD2 LRFN5 HOXB8 CACNA1D NOL4 TPPP3
REACTOME_PI3K_CASCADE	71	66	0.929577	3	5.29277	0.0219328	0.301658	FGF3 FGF5 KL
VOLTAGE_GATED_CATION_CHANNEL_ACTIVITY	66	66	1	3	5.29277	0.0219328	0.301658	KCND3 CACNA1E CACNA1D
SMID_BREAST_CANCER_LUMINAL_B_DN	564	528	0.93617	10	2.18358	0.0220649	0.302976	ZIC1 SHOX2 PDGFRA SFRP1 DSC3 CYP26B1 MT1M PAX6 TTYH1 CHODL
V$COUP_DR1_Q6	247	240	0.97166	6	2.87452	0.0221209	0.303248	CBLN4 GDNF STMN2 TTYH1 PAX6 RP11-35N6.1
INTEGRAL_TO_MEMBRANE	1330	1277	0.96015	19	1.73527	0.0222844	0.304991	SSTR2 GHR GRIK1 TTYH1 PCDH8 SCNN1G KL GRM7 GABRA4 SLC9A2 HTR1A PTPRT NPY1R KCND3 THBD PDGFRA PRLHR LGR5 LTK
MORF_CTSB	190	177	0.931579	5	3.25029	0.0224974	0.306282	GRIK1 SIX6 RYR3 PAX6 PPM1E
BYSTRYKH_HEMATOPOIESIS_STEM_CELL_QTL_TRANS	882	851	0.964853	14	1.90583	0.0225914	0.306282	DLX3 HOXD1 GDNF PGR CDX2 UCP1 ASCL1 NPNT HOXB8 ABCC8 THBD OTP HOXB13 GRIK1
YWATTWNNRGCT_UNKNOWN	70	67	0.957143	3	5.20965	0.022812	0.306282	BHLHB5 CTNND2 NEUROG1
chr12q22	43	26	0.604651	2	9.2249	0.0229107	0.306282	LGR5 ASCL1
PID_GLYPICAN_1PATHWAY	27	26	0.962963	2	9.2249	0.0229107	0.306282	NRG1 SLIT2
DING_LUNG_CANCER_MUTATED_SIGNIFICANTLY	26	26	1	2	9.2249	0.0229107	0.306282	LTK PDGFRA
BACOLOD_RESISTANCE_TO_ALKYLATING_AGENTS_UP	26	26	1	2	9.2249	0.0229107	0.306282	SHOX2 MT1A
ALONSO_METASTASIS_DN	26	26	1	2	9.2249	0.0229107	0.306282	OLIG2 WNT2
LI_WILMS_TUMOR	27	26	0.962963	2	9.2249	0.0229107	0.306282	SIX1 PAX2
GCM_ATM	27	26	0.962963	2	9.2249	0.0229107	0.306282	SCNN1G LTK
CALCIUM_ION_TRANSPORT	27	26	0.962963	2	9.2249	0.0229107	0.306282	RYR3 CACNA1D
RESPONSE_TO_NUTRIENT_LEVELS	29	26	0.896552	2	9.2249	0.0229107	0.306282	SSTR2 GHSR
HYDROGEN_ION_TRANSMEMBRANE_TRANSPORTER_ACTIVITY	27	26	0.962963	2	9.2249	0.0229107	0.306282	SLC9A3 SLC9A2
V$NFKAPPAB_01	251	242	0.964143	6	2.84986	0.0229273	0.306282	KY SHOX2 ATOH1 GATA4 NOL4 MSC
V$STAT1_03	248	242	0.975806	6	2.84986	0.0229273	0.306282	TBX5 GRIK1 VAX1 SLITRK3 PAX6 NRG1
RAPA_EARLY_UP.V1_UP	183	178	0.972678	5	3.23133	0.022984	0.306551	PTGDR DKFZP564O0823 ASTN2 LHX2 ABCC8
REGULATION_OF_METABOLIC_PROCESS	799	771	0.964956	13	1.95041	0.0230988	0.307592	FOXD3 NRG1 GHSR MYOD1 GATA4 POU4F1 HOXD13 PTF1A NEUROG1 TBX3 TBX5 NEUROD2 GSC2
CCCNNGGGAR_V$OLF1_01	320	311	0.971875	7	2.58714	0.0232513	0.309132	LHX2 GRM7 NEUROD2 GRIK1 ROBO3 TTYH1 PAX2
V$SP3_Q3	245	243	0.991837	6	2.83769	0.0233378	0.30979	PHOX2A LHX2 GRM7 ASCL1 HOXB8 NOL4
PRC1_BMI_UP.V1_DN	192	179	0.932292	5	3.21259	0.0234773	0.311149	SLC1A2 ADCY8 GABRA4 SIM2 PAX6
REACTOME_SIGNALING_BY_FGFR_IN_DISEASE	127	120	0.944882	4	3.84422	0.0235941	0.31171	ADCY8 FGF3 FGF5 KL
V$AR_Q2	125	120	0.96	4	3.84422	0.0235941	0.31171	OTP DLX3 GSX1 KCNK12
GTGTGAG,MIR-342	68	68	1	3	5.1288	0.0237102	0.312751	NRG1 PDGFRA HOXB8
V$AREB6_02	254	245	0.964567	6	2.81365	0.0241736	0.318361	OSR1 PTF1A GDNF POU4F1 NOL4 IRX4
V$NKX22_01	190	181	0.952632	5	3.17575	0.0244845	0.320942	HOXD13 OTP TTYH1 PPM1E SCNN1G
G_PROTEIN_COUPLED_RECEPTOR_ACTIVITY	191	181	0.947644	5	3.17575	0.0244845	0.320942	HTR1A SSTR2 DRD5 GHSR GRM7
ESC_J1_UP_LATE.V1_UP	191	181	0.947644	5	3.17575	0.0244845	0.320942	DKFZP564O0823 SOX17 GATA4 PDGFRA FGF5
V$TATA_01	255	246	0.964706	6	2.80178	0.0245989	0.321808	BHLHB5 CBLN4 ATOH1 OLIG2 HOXD9 PCDH8
MORF_MYL3	71	69	0.971831	3	5.05146	0.0246274	0.321808	HOXD13 SIM2 ABCC8
CYCLIN_D1_UP.V1_UP	188	182	0.968085	5	3.15764	0.0249983	0.32503	SLC6A3 PAX2 DRD5 HOXB13 THBD
BOQUEST_STEM_CELL_UP	260	247	0.95	6	2.79001	0.0250292	0.32503	SLIT2 NPY1R PDGFRA SHOX2 FLRT2 MSC
V$SF1_Q6	257	247	0.961089	6	2.79001	0.0250292	0.32503	RYR3 SLITRK1 LRFN5 PPM1E TPPP3 SCNN1G
V$P53_DECAMER_Q2	256	247	0.964844	6	2.79001	0.0250292	0.32503	DLX3 TBX5 VAX1 SLITRK1 NRG1 NOL4
INTRINSIC_TO_MEMBRANE	1348	1294	0.959941	19	1.71051	0.025128	0.325808	SSTR2 GHR GRIK1 TTYH1 PCDH8 SCNN1G KL GRM7 GABRA4 SLC9A2 HTR1A PTPRT NPY1R KCND3 THBD PDGFRA PRLHR LGR5 LTK
KOYAMA_SEMA3B_TARGETS_DN	411	389	0.946472	8	2.36371	0.02542	0.329085	GDNF INA TBX3 HLX IRX5 DPY19L2 LHX2 PPM1E
KEGG_MELANOMA	71	70	0.985915	3	4.97467	0.0255634	0.329922	FGF5 FGF3 PDGFRA
CARBOHYDRATE_BINDING	72	70	0.972222	3	4.97467	0.0255634	0.329922	CHODL COL25A1 LAYN
TTGCCAA,MIR-182	327	318	0.972477	7	2.52807	0.0258443	0.33296	BHLHB5 SLC1A2 PCDH8 PPM1E ADAMTS18 DKFZP564O0823 ISL1
ZWANG_TRANSIENTLY_UP_BY_2ND_EGF_PULSE_ONLY	1725	1567	0.908406	22	1.64139	0.0258783	0.33296	FAM5B COL9A2 PAX2 HMX2 NEUROG3 PAX6 SLC1A2 PHOX2A LAYN ASCL1 GSX1 LTK TPPP3 SSTR2 NEUROD2 DLX3 HOXD13 HOXD12 GBX2 PAX1 GATA4 KCNV1
V$FREAC7_01	195	184	0.94359	5	3.12203	0.0260467	0.333589	PTF1A FOXD3 NEUROD2 GATA4 NRG1
PIGF_UP.V1_DN	194	184	0.948454	5	3.12203	0.0260467	0.333589	LTK PITX3 PAX2 GATA4 SSTR2
LEF1_UP.V1_DN	190	184	0.968421	5	3.12203	0.0260467	0.333589	CDX2 LGR5 CYP26B1 KCNV1 HOXB13
MATZUK_MALE_REPRODUCTION_SERTOLI	28	28	1	2	8.51444	0.0263358	0.336448	GDNF DMRT1
V$ZID_01	259	250	0.965251	6	2.75528	0.0263503	0.336448	CASZ1 CBLN4 ZIC1 HOXB8 PAX6 ISL1
NUCLEOBASENUCLEOSIDENUCLEOTIDE_AND_NUCLEIC_ACID_METABOLIC_PROCESS	1244	1213	0.97508	18	1.72563	0.0264167	0.336783	FOXD3 PAX2 PAX1 NRG1 MYOD1 ATOH1 GATA4 NKX3-2 POU4F1 MSC HOXD13 PTF1A NEUROG1 CDX2 TBX3 TBX5 NEUROD2 GSC2
MORF_IL4	196	185	0.943878	5	3.10452	0.0265813	0.337852	RYR3 GRIK1 SIX6 PAX6 PPM1E
PRC2_SUZ12_UP.V1_UP	194	185	0.953608	5	3.10452	0.0265813	0.337852	PAX1 SLITRK3 DCC SRD5A2 ONECUT2
RHODOPSIN_LIKE_RECEPTOR_ACTIVITY	134	125	0.932836	4	3.68458	0.026898	0.341359	HTR1A SSTR2 DRD5 GHSR
CYCLIN_D1_KE_.V1_UP	190	186	0.978947	5	3.08721	0.0271228	0.343693	SLC6A3 NRG1 THBD ZIC1 DRD5
V$OCT1_B	267	252	0.94382	6	2.7325	0.0272563	0.344862	CDX2 COL25A1 NEUROG1 PAX6 SLC1A2 IRX4
GTGGTGA,MIR-197	72	72	1	3	4.83034	0.0274924	0.347325	PPM1E MAPK4 SLC32A1
MODULE_248	129	126	0.976744	4	3.65424	0.0275903	0.348036	STMN2 PAX6 PAX2 ADCY8
V$HFH3_01	191	187	0.979058	5	3.07008	0.0276714	0.348535	SHOX2 FOXD3 NEUROD2 HOXB8 CYP26B1
V$LYF1_01	264	253	0.958333	6	2.7213	0.027717	0.348584	OTP FOXD3 HLX HOXB8 RAX IRX4
REACTOME_SIGNALING_BY_ROBO_RECEPTOR	30	29	0.966667	2	8.19884	0.0281213	0.349199	ROBO3 SLIT2
TAKADA_GASTRIC_CANCER_COPY_NUMBER_DN	29	29	1	2	8.19884	0.0281213	0.349199	DMRT1 DMRT3
WANG_RESPONSE_TO_BEXAROTENE_DN	29	29	1	2	8.19884	0.0281213	0.349199	INSM2 MSC
PAL_PRMT5_TARGETS_DN	29	29	1	2	8.19884	0.0281213	0.349199	GATA4 THBD
PATTERN_SPECIFICATION_PROCESS	31	29	0.935484	2	8.19884	0.0281213	0.349199	ZIC1 TBX3
GENERATION_OF_A_SIGNAL_INVOLVED_IN_CELL_CELL_SIGNALING	29	29	1	2	8.19884	0.0281213	0.349199	TBX3 GHSR
AMINO_ACID_TRANSMEMBRANE_TRANSPORTER_ACTIVITY	29	29	1	2	8.19884	0.0281213	0.349199	SLC1A2 SLC6A5
V$FREAC2_01	260	254	0.976923	6	2.71019	0.0281828	0.349199	CDX2 KY HHIP HOXD9 NRG1 HOXC12
V$STAT6_01	264	254	0.962121	6	2.71019	0.0281828	0.349199	MAPK4 SHOX2 NEUROD2 PCDH8 IRX5 NPNT
V$VDR_Q6	269	254	0.944238	6	2.71019	0.0281828	0.349199	LHX2 FOXD3 VAX1 PAX6 POU4F3 IRX4
GTGACGY_V$E4F1_Q6	658	630	0.957447	11	2.01134	0.0283354	0.350356	SSTR2 FOXD3 LGR5 OSR1 CDX2 TBX5 NEUROD2 GDNF LAYN NOL4 GJD2
MIKKELSEN_IPS_HCP_WITH_H3_UNMETHYLATED	80	73	0.9125	3	4.76117	0.0284853	0.350356	SSTR2 KCND3 DCC
V$GNCF_01	78	73	0.935897	3	4.76117	0.0284853	0.350356	SLITRK1 CTNND2 HOXB13
GAANYNYGACNY_UNKNOWN	75	73	0.973333	3	4.76117	0.0284853	0.350356	PAX6 ONECUT2 RP11-35N6.1
VOLTAGE_GATED_CHANNEL_ACTIVITY	73	73	1	3	4.76117	0.0284853	0.350356	KCND3 CACNA1E CACNA1D
V$CP2_01	260	255	0.980769	6	2.69917	0.0286537	0.351911	CRTAC1 RSPO2 GRM7 CLSTN2 PAX6 NOL4
KEGG_AXON_GUIDANCE	129	128	0.992248	4	3.59505	0.0290067	0.355725	SLIT2 ROBO3 DCC UNC5C
V$AP4_01	262	256	0.977099	6	2.68824	0.0291298	0.356712	PTPRT GRM7 NEUROD2 GSX1 POU4F1 TPPP3
SATO_SILENCED_BY_METHYLATION_IN_PANCREATIC_CANCER_1	419	400	0.954654	8	2.29607	0.0293307	0.358648	SFRP1 HTR1A ALX3 CLSTN2 ROBO3 LHX2 PAX6 CYP26B1
V$CEBP_C	200	191	0.955	5	3.00344	0.029936	0.364671	PDGFRA NEUROD1 ZIC1 HLX GATA4
VALK_AML_CLUSTER_13	30	30	1	2	7.9058	0.0299539	0.364671	POU4F1 STK32B
RESPONSE_TO_EXTRACELLULAR_STIMULUS	33	30	0.909091	2	7.9058	0.0299539	0.364671	SSTR2 GHSR
SABATES_COLORECTAL_ADENOMA_UP	141	130	0.921986	4	3.537	0.0304656	0.368127	ASCL2 TBX3 DSC3 LGR5
MORF_LCAT	134	130	0.970149	4	3.537	0.0304656	0.368127	HOXD9 TRIM9 GRM7 DCC
MODULE_324	133	130	0.977444	4	3.537	0.0304656	0.368127	SLIT2 RYR3 THBD NELL1
KRAS.KIDNEY_UP.V1_DN	142	130	0.915493	4	3.537	0.0304656	0.368127	MSC THBD SLC9A3 GATA4
AATGGAG,MIR-136	80	75	0.9375	3	4.62828	0.0305275	0.368127	GDF6 BHLHB5 SORCS1
V$AML1_01	263	259	0.984791	6	2.65596	0.0305894	0.368127	CRTAC1 TBX5 MYOD1 HLX PAX6 COL9A2
V$AML1_Q6	263	259	0.984791	6	2.65596	0.0305894	0.368127	CRTAC1 TBX5 MYOD1 HLX PAX6 COL9A2
MORF_PAX7	269	259	0.962825	6	2.65596	0.0305894	0.368127	SIM2 TBX5 ABCC8 SIX6 PAX6 BARX2
KONDO_PROSTATE_CANCER_WITH_H3K27ME3	196	193	0.984694	5	2.97118	0.0311109	0.373867	ZIC1 VAX1 PGR ATOH1 FAM5B
MCAATNNNNNGCG_UNKNOWN	81	76	0.938272	3	4.56549	0.0315768	0.378922	ZIC1 HOXB8 NEUROD1
DI___TRI_VALENT_INORGANIC_CATION_TRANSPORT	32	31	0.96875	2	7.63312	0.0318327	0.380902	RYR3 CACNA1D
SKELETAL_MUSCLE_DEVELOPMENT	31	31	1	2	7.63312	0.0318327	0.380902	MYOD1 TBX3
V$HMEF2_Q6	138	132	0.956522	4	3.48156	0.0319672	0.381965	GATA4 SLITRK1 FGF5 SOX14
V$HNF4ALPHA_Q6	271	262	0.96679	6	2.62444	0.0320961	0.382959	PDGFRA COL25A1 GDNF GATA4 PAX6 RP11-35N6.1
V$HFH8_01	203	195	0.960591	5	2.9396	0.0323145	0.385015	FOXD3 NEUROD2 WNT2 CYP26B1 SCNN1G
HOELZEL_NF1_TARGETS_UP	139	133	0.956835	4	3.45448	0.032734	0.389461	NRG1 HHIP HS6ST3 CLSTN2
V$NMYC_01	271	264	0.97417	6	2.60383	0.033127	0.393577	RSPO2 OSR1 HHIP NEUROD2 FAM19A4 CACNA1D
V$TAXCREB_01	137	134	0.978102	4	3.42773	0.0335116	0.39656	OSR1 HHIP NOL4 IRX4
MORF_EPHA7	140	134	0.957143	4	3.42773	0.0335116	0.39656	NELL1 HOXD9 TRIM9 DCC
KRAS.600_UP.V1_UP	287	265	0.923345	6	2.59364	0.0336505	0.39656	PCDH8 NOL4 TBX3 CTNND2 RP11-35N6.1 CLSTN2
BOYLAN_MULTIPLE_MYELOMA_PCA3_UP	80	78	0.975	3	4.44288	0.0337317	0.39656	MT1A ISL1 GRIK1
GGGNRMNNYCAT_UNKNOWN	82	78	0.95122	3	4.44288	0.0337317	0.39656	GHR VAX1 NEUROG1
PID_NETRIN_PATHWAY	32	32	1	2	7.37881	0.0337568	0.39656	UNC5C DCC
HAN_JNK_SINGALING_UP	35	32	0.914286	2	7.37881	0.0337568	0.39656	SHOX2 CTNND2
MODULE_80	32	32	1	2	7.37881	0.0337568	0.39656	PDGFRA PAX6
V$EGR1_01	269	267	0.992565	6	2.57347	0.0347134	0.4064	TBX3 NEUROD2 LRFN5 HOXB8 CACNA1E GSX1
VECCHI_GASTRIC_CANCER_EARLY_DN	367	339	0.923706	7	2.36551	0.0347941	0.4064	GHR INA HHIP MT1M SLIT2 SFRP1 SLC1A2
V$TFIII_Q6	205	199	0.970732	5	2.8784	0.034808	0.4064	OSR1 ASCL1 PAX2 PAX1 ALX3
chr4q21	117	79	0.675214	3	4.38412	0.0348371	0.4064	UNC5C NKX6-1 FGF5
KIM_BIPOLAR_DISORDER_OLIGODENDROCYTE_DENSITY_CORR_DN	88	79	0.897727	3	4.38412	0.0348371	0.4064	MSC CDX2 PITX3
RAAGNYNNCTTY_UNKNOWN	145	136	0.937931	4	3.37545	0.0350989	0.408885	GDNF WNT2 OTP POU4F1
REACTOME_NEUROTRANSMITTER_RELEASE_CYCLE	34	33	0.970588	2	7.14111	0.0357252	0.411872	SLC32A1 SLC6A1
CERVERA_SDHB_TARGETS_1_DN	38	33	0.868421	2	7.14111	0.0357252	0.411872	TTYH1 CHODL
FIRESTEIN_CTNNB1_PATHWAY	33	33	1	2	7.14111	0.0357252	0.411872	DCLK2 LTK
SCHRAETS_MLL_TARGETS_DN	33	33	1	2	7.14111	0.0357252	0.411872	THBD RSPO2
GGTAACC,MIR-409-5P	33	33	1	2	7.14111	0.0357252	0.411872	ZIC1 TRIM9
AMINE_RECEPTOR_ACTIVITY	34	33	0.970588	2	7.14111	0.0357252	0.411872	DRD5 HTR1A
MODULE_104	353	341	0.966006	7	2.35111	0.0357415	0.411872	PAX6 HOXD13 BARX2 SIX6 ABCC8 SSTR2 KCND3
BRUINS_UVC_RESPONSE_VIA_TP53_GROUP_D	280	269	0.960714	6	2.55357	0.0357979	0.411872	PITX3 TTYH1 LGR5 SLC9A2 SLC32A1 SLIT2
V$GR_Q6_01	279	269	0.964158	6	2.55357	0.0357979	0.411872	CASZ1 DLX3 SIX1 PAX2 PCDH8 CTNND2
LEIN_MEDULLA_MARKERS	81	80	0.987654	3	4.32693	0.0359611	0.413183	NRG1 FBLN7 SLC6A5
JAK2_DN.V1_DN	173	138	0.797688	4	3.32472	0.0367292	0.42143	GRIK1 RAX UCP1 NEUROD2
MAHAJAN_RESPONSE_TO_IL1A_UP	81	81	1	3	4.27123	0.0371037	0.423878	SSTR2 CDX2 PDGFRA
SMID_BREAST_CANCER_RELAPSE_IN_BRAIN_DN	85	81	0.952941	3	4.27123	0.0371037	0.423878	ASTN2 STK32B CHST8
CAGNWMCNNNGAC_UNKNOWN	85	81	0.952941	3	4.27123	0.0371037	0.423878	HTR1A POU4F3 INA
TTTGCAC,MIR-19A,MIR-19B	516	497	0.963178	9	2.07685	0.037145	0.423878	SLC9A2 ADAMTS18 DKFZP564O0823 DLX3 GRM7 NEUROD1 CSMD1 POU4F1 RP11-35N6.1
GRAESSMANN_RESPONSE_TO_MC_AND_SERUM_DEPRIVATION_UP	211	203	0.962085	5	2.81967	0.0374178	0.42583	NEUROG3 GHR OSR1 ABCC8 HOXB8
V$FOX_Q2	213	203	0.953052	5	2.81967	0.0374178	0.42583	NEUROD2 GDNF VAX1 NRG1 CYP26B1
KRAS.KIDNEY_UP.V1_UP	145	139	0.958621	4	3.29992	0.0375606	0.426875	TRIM9 SFRP1 NOL4 SLC6A1
V$USF_C	279	273	0.978495	6	2.51493	0.0380317	0.431645	RSPO2 OSR1 HHIP CACNA1D PAX6 HOXC12
MODULE_12	360	346	0.961111	7	2.31584	0.0381844	0.43253	PDGFRA SFRP1 SLIT2 STMN2 INA ZIC1 PAX6
REACTOME_INSULIN_RECEPTOR_SIGNALLING_CASCADE	87	82	0.942529	3	4.21695	0.0382647	0.43253	FGF3 FGF5 KL
MODULE_138	87	82	0.942529	3	4.21695	0.0382647	0.43253	PDGFRA NRG1 HLX
PTEN_DN.V2_DN	144	140	0.972222	4	3.27549	0.0384027	0.433505	HOXB13 BARX2 MT1M TBX3
VERHAAK_GLIOBLASTOMA_PRONEURAL	210	205	0.97619	5	2.79118	0.0387666	0.437024	RP11-35N6.1 OLIG2 NOL4 DGKI PPM1E
KOYAMA_SEMA3B_TARGETS_UP	292	275	0.941781	6	2.49597	0.0391814	0.441106	PDX1 PAX6 HMX2 FGF5 HOXD13 CASZ1
RELA_DN.V1_UP	149	141	0.946309	4	3.25141	0.0392555	0.441348	THBD DGKI CYP26B1 NOL4
VANDESLUIS_COMMD1_TARGETS_GROUP_3_DN	39	35	0.897436	2	6.70643	0.0397911	0.44677	HOXD12 TRIM9
V$PR_01	148	142	0.959459	4	3.22768	0.0401192	0.449536	GDNF CASZ1 OTP PCDH8
SANSOM_APC_TARGETS	212	207	0.976415	5	2.76326	0.0401448	0.449536	MAPK4 ASCL2 SOX17 ADCY8 SLC1A2
GCTCTTG,MIR-335	86	84	0.976744	3	4.11241	0.0406419	0.453342	HOXD8 SORCS1 ISL1
MODULE_544	88	84	0.954545	3	4.11241	0.0406419	0.453342	INA PAX2 DGKI
EXTRACELLULAR_REGION	447	427	0.955257	8	2.14506	0.0406471	0.453342	FGF5 FGF3 COL9A2 KL SFRP1 COL25A1 SLIT2 GDNF
MODULE_129	219	209	0.954338	5	2.73589	0.0415525	0.462244	SFRP1 TRIM9 NRG1 SLC6A1 NOL4
MODULE_481	89	85	0.955056	3	4.0616	0.0418579	0.462244	INA PAX2 DGKI
WILCOX_PRESPONSE_TO_ROGESTERONE_UP	152	144	0.947368	4	3.18123	0.0418789	0.462244	MT1M THBD NEUROD1 NPY1R
CCAWYNNGAAR_UNKNOWN	145	144	0.993103	4	3.18123	0.0418789	0.462244	ADCY8 ATOH1 SLITRK1 PPM1E
CGTSACG_V$PAX3_B	148	144	0.972973	4	3.18123	0.0418789	0.462244	NOL4 GJD2 FOXD3 NEUROD2
REACTOME_AMINE_LIGAND_BINDING_RECEPTORS	38	36	0.947368	2	6.50888	0.0418867	0.462244	DRD5 HTR1A
BEIER_GLIOMA_STEM_CELL_UP	39	36	0.923077	2	6.50888	0.0418867	0.462244	SLITRK1 SIX1
MODULE_51	36	36	1	2	6.50888	0.0418867	0.462244	PDGFRA PAX6
V$E4F1_Q6	289	280	0.968858	6	2.4499	0.0421517	0.464556	SSTR2 FOXD3 LGR5 OSR1 NOL4 GJD2
REACTOME_SIGNALING_BY_ERBB4	90	86	0.955556	3	4.01292	0.0430921	0.473674	GHR NRG1 PGR
MODULE_375	90	86	0.955556	3	4.01292	0.0430921	0.473674	NPY1R GRIK1 DGKI
BENPORATH_OCT4_TARGETS	290	282	0.972414	6	2.43196	0.0433785	0.475574	SFRP1 OSR1 SOX17 STMN2 ZIC1 MSC
TATTATA,MIR-374	284	282	0.992958	6	2.43196	0.0433785	0.475574	GBX2 STMN2 ASCL1 SLITRK1 CYP26B1 MKX
TTGGAGA,MIR-515-5P,MIR-519E	149	146	0.979866	4	3.1361	0.0436818	0.477648	SLC9A2 PDGFRA CLSTN2 ISL1
SECOND_MESSENGER_MEDIATED_SIGNALING	153	146	0.954248	4	3.1361	0.0436818	0.477648	SSTR2 DRD5 GRM7 NPY1R
chr17q24	56	37	0.660714	2	6.32261	0.0440229	0.479501	SSTR2 PPM1E
chr11p13	59	37	0.627119	2	6.32261	0.0440229	0.479501	PAX6 SLC1A2
MIKKELSEN_MEF_ICP_WITH_H3K4ME3_AND_H3K27ME3	38	37	0.973684	2	6.32261	0.0440229	0.479501	NOL4 NPY1R
CHOI_ATL_ACUTE_STAGE	6	5	0.833333	1	27.5093	0.0443978	0.481082	LHX2
REN_MIF_TARGETS_DN	5	5	1	1	27.5093	0.0443978	0.481082	FGF5
SMID_BREAST_CANCER_ERBB2_DN	5	5	1	1	27.5093	0.0443978	0.481082	NPY1R
ALONSO_METASTASIS_EMT_DN	5	5	1	1	27.5093	0.0443978	0.481082	WNT2
DURAND_STROMA_MAX_DN	153	147	0.960784	4	3.114	0.0445994	0.482641	GATA4 NPY1R OSR1 DKFZP564O0823
V$MAZR_01	220	214	0.972727	5	2.66969	0.0452016	0.488527	NEUROD2 GRIK1 KCND3 LRFN5 PAX6
WNT_SIGNALING	89	88	0.988764	3	3.91811	0.0456148	0.490461	SFRP1 SOX17 WNT2
REACTOME_TRANSPORT_OF_GLUCOSE_AND_OTHER_SUGARS_BILE_SALTS_AND_ORGANIC_ACIDS_METAL_IONS_AND_AMINE_COMPOUNDS	89	88	0.988764	3	3.91811	0.0456148	0.490461	SLC6A1 SLC6A3 SLC6A5
GAUSSMANN_MLL_AF4_FUSION_TARGETS_A_DN	90	88	0.977778	3	3.91811	0.0456148	0.490461	HOXD13 DKFZP564O0823 DCC
V$PAX3_B	90	88	0.977778	3	3.91811	0.0456148	0.490461	GJD2 ONECUT2 TBX3
KEGG_GAP_JUNCTION	90	89	0.988889	3	3.87237	0.046903	0.502378	ADCY8 GJD2 PDGFRA
LEIN_PONS_MARKERS	89	89	1	3	3.87237	0.046903	0.502378	SLC6A5 SGPP2 NRG1
MORF_IL9	94	89	0.946809	3	3.87237	0.046903	0.502378	TRIM9 HOXD9 DCC
V$AR_01	157	150	0.955414	4	3.04953	0.0474168	0.507233	PITX3 SLITRK1 SIX1 HOXC12
V$LBP1_Q6	224	217	0.96875	5	2.63152	0.0474803	0.507264	PITX3 INA TBX3 LRFN5 BARX2
DUTERTRE_ESTRADIOL_RESPONSE_6HR_DN	91	90	0.989011	3	3.82769	0.0482092	0.512656	FAM84A CTNND2 NPNT
BROWNE_HCMV_INFECTION_1HR_DN	222	218	0.981982	5	2.61903	0.0482547	0.512656	SIX1 CACNA1E MT1A PAX2 DCC
V$SRY_01	224	218	0.973214	5	2.61903	0.0482547	0.512656	TBX5 HLX ASCL2 CACNA1E PAX6
PID_RET_PATHWAY	39	39	1	2	5.98032	0.0484135	0.512656	DOK6 GDNF
REACTOME_NCAM1_INTERACTIONS	39	39	1	2	5.98032	0.0484135	0.512656	COL9A2 GDNF
GENTILE_UV_RESPONSE_CLUSTER_D5	39	39	1	2	5.98032	0.0484135	0.512656	FGF5 HOXD8
POSITIVE_REGULATION_OF_RESPONSE_TO_STIMULUS	41	39	0.95122	2	5.98032	0.0484135	0.512656	SLIT2 GHSR
TGANNYRGCA_V$TCF11MAFG_01	301	290	0.963455	6	2.36224	0.0485092	0.513022	RSPO2 GRM7 STMN2 SIX6 HOXB8 NRG1
V$MEF2_02	228	219	0.960526	5	2.60666	0.0490367	0.517946	KY SLC32A1 DGKI POU4F1 NPNT
CADWELL_ATG16L1_TARGETS_UP	93	91	0.978495	3	3.78404	0.0495331	0.52253	POU4F1 NEUROD2 LTK
ZHENG_IL22_SIGNALING_DN	42	40	0.952381	2	5.8227	0.050666	0.53247	GHR SLC9A2
STRIATED_MUSCLE_DEVELOPMENT	40	40	1	2	5.8227	0.050666	0.53247	MYOD1 TBX3
LIGAND_GATED_CHANNEL_ACTIVITY	40	40	1	2	5.8227	0.050666	0.53247	SCNN1G RYR3
GAUSSMANN_MLL_AF4_FUSION_TARGETS_E_UP	97	92	0.948454	3	3.74137	0.0508746	0.533992	NPNT SFRP1 PDGFRA
CHARAFE_BREAST_CANCER_LUMINAL_VS_BASAL_UP	380	370	0.973684	7	2.16002	0.0514299	0.539145	ASTN2 CACNA1D ONECUT2 CTNND2 CLSTN2 TBX3 PGR
V$FOXJ2_02	237	223	0.940928	5	2.55827	0.0522393	0.546262	GHR TBX5 PAX6 HOXC12 NPNT
TTTTGAG,MIR-373	225	223	0.991111	5	2.55827	0.0522393	0.546262	FLRT2 PKNOX2 PPM1E RP11-35N6.1 ISL1
chr9p24	61	41	0.672131	2	5.67315	0.0529557	0.549144	DMRT3 DMRT1
RIZ_ERYTHROID_DIFFERENTIATION_HBZ	41	41	1	2	5.67315	0.0529557	0.549144	HOXB13 SIX2
SATO_SILENCED_BY_METHYLATION_IN_PANCREATIC_CANCER_2	50	41	0.82	2	5.67315	0.0529557	0.549144	SFRP1 PAX6
OHM_EMBRYONIC_CARCINOMA_UP	6	6	1	1	22.0289	0.0530393	0.549144	SFRP1
GALIE_TUMOR_STEMNESS_GENES	6	6	1	1	22.0289	0.0530393	0.549144	PDGFRA
INGRAM_SHH_TARGETS	7	6	0.857143	1	22.0289	0.0530393	0.549144	THBD
SMID_BREAST_CANCER_RELAPSE_IN_PLEURA_UP	6	6	1	1	22.0289	0.0530393	0.549144	TPPP3
WEBER_METHYLATED_HCP_IN_FIBROBLAST_UP	6	6	1	1	22.0289	0.0530393	0.549144	DMRT1
MODULE_181	306	297	0.970588	6	2.3046	0.0532942	0.551102	HOXD13 BARX2 SIX6 ABCC8 SSTR2 KCND3
TURASHVILI_BREAST_LOBULAR_CARCINOMA_VS_LOBULAR_NORMAL_UP	94	94	1	3	3.65889	0.0536104	0.552325	SFRP1 PGR RYR3
SHETH_LIVER_CANCER_VS_TXNIP_LOSS_PAM5	94	94	1	3	3.65889	0.0536104	0.552325	HHIP SPOCK3 KCND3
NIKOLSKY_MUTATED_AND_AMPLIFIED_IN_BREAST_CANCER	94	94	1	3	3.65889	0.0536104	0.552325	SLC6A3 PPM1E GDF6
CAGTATT,MIR-200B,MIR-200C,MIR-429	469	454	0.968017	8	2.0123	0.0545639	0.561458	SLC1A2 PCDH8 PPM1E SLC6A1 GATA4 SLITRK1 CTNND2 RP11-35N6.1
GTGCCTT,MIR-506	727	703	0.966988	11	1.79209	0.0548142	0.563342	SLC9A2 GRIN3A RYR3 SORCS1 CHODL PCDH8 MKX LHX2 DLX3 SLITRK3 DMRT1
KEGG_TASTE_TRANSDUCTION	52	42	0.807692	2	5.53181	0.0552816	0.563993	ADCY8 SCNN1G
REACTOME_SIGNALING_BY_FGFR_MUTANTS	44	42	0.954545	2	5.53181	0.0552816	0.563993	FGF3 FGF5
ROVERSI_GLIOMA_LOH_REGIONS	44	42	0.954545	2	5.53181	0.0552816	0.563993	NELL1 SLC6A5
COWLING_MYCN_TARGETS	43	42	0.976744	2	5.53181	0.0552816	0.563993	STMN2 SHOX2
NUTT_GBM_VS_AO_GLIOMA_DN	45	42	0.933333	2	5.53181	0.0552816	0.563993	ABCC8 OLIG2
VANTVEER_BREAST_CANCER_BRCA1_DN	44	42	0.954545	2	5.53181	0.0552816	0.563993	TPPP3 SLC9A2
V$MEF2_03	238	227	0.953782	5	2.51173	0.0555616	0.564796	SLC32A1 DGKI HLX POU4F1 CTNND2
V$NFKB_Q6_01	232	227	0.978448	5	2.51173	0.0555616	0.564796	KY SHOX2 DGKI GATA4 MSC
MODULE_95	566	537	0.948763	9	1.91539	0.0555625	0.564796	TBX5 KCNV1 PAX2 HOXB8 HOXB13 STK32B DGKI DLX3 FGF5
PKCA_DN.V1_DN	167	159	0.952096	4	2.87114	0.0564487	0.573108	DKFZP564O0823 COL25A1 MSC SLC32A1
V$SOX9_B1	237	229	0.966245	5	2.48905	0.0572676	0.579999	SLIT2 NEUROD2 ZIC1 SIX1 RP11-35N6.1
PID_HNF3BPATHWAY	45	43	0.955556	2	5.39669	0.0576429	0.579999	ABCC8 PDX1
REACTOME_VOLTAGE_GATED_POTASSIUM_CHANNELS	43	43	1	2	5.39669	0.0576429	0.579999	KCNV1 KCND3
ACAACCT,MIR-453	43	43	1	2	5.39669	0.0576429	0.579999	PCDH8 PKNOX2
CAR_MLANA	43	43	1	2	5.39669	0.0576429	0.579999	PAX6 POU4F1
TRANSMEMBRANE_RECEPTOR_PROTEIN_TYROSINE_KINASE_ACTIVITY	43	43	1	2	5.39669	0.0576429	0.579999	LTK PDGFRA
CARBOXYLIC_ACID_TRANSMEMBRANE_TRANSPORTER_ACTIVITY	44	43	0.977273	2	5.39669	0.0576429	0.579999	SLC1A2 SLC6A5
MODULE_163	572	541	0.945804	9	1.90059	0.0576813	0.579999	TBX5 KCNV1 PAX2 HOXB8 HOXB13 STK32B DGKI DLX3 FGF5
KANG_IMMORTALIZED_BY_TERT_DN	102	97	0.95098	3	3.54108	0.0578439	0.580241	GRM7 NPY1R GHR
GRADE_COLON_AND_RECTAL_CANCER_DN	101	97	0.960396	3	3.54108	0.0578439	0.580241	CHST8 SIX1 DKFZP564O0823
V$SRF_Q6	241	231	0.958506	5	2.46676	0.0590036	0.591166	HOXD13 NKX6-1 SIX2 SRD5A2 NOL4
ONCOGENES	99	98	0.989899	3	3.50375	0.0592894	0.593319	PDGFRA CSMD1 PGR
chr15q14	69	44	0.637681	2	5.26798	0.0600387	0.596541	GJD2 RYR3
MA_MYELOID_DIFFERENTIATION_DN	44	44	1	2	5.26798	0.0600387	0.596541	HOXD12 FOXD3
V$HOX13_01	46	44	0.956522	2	5.26798	0.0600387	0.596541	GSX1 UNC5C
TCTAGAG,MIR-517	46	44	0.956522	2	5.26798	0.0600387	0.596541	HOXB13 ISL1
GNF2_IL2RB	47	44	0.93617	2	5.26798	0.0600387	0.596541	ASCL2 PTGDR
ORGANIC_ACID_TRANSMEMBRANE_TRANSPORTER_ACTIVITY	45	44	0.977778	2	5.26798	0.0600387	0.596541	SLC1A2 SLC6A5
CCCNNNNNNAAGWT_UNKNOWN	102	99	0.970588	3	3.4672	0.0607517	0.600242	ATOH1 PDGFRA PAX2
CAHOY_NEURONAL	100	99	0.99	3	3.4672	0.0607517	0.600242	NELL1 CBLN4 CLSTN2
V$GATA1_01	244	233	0.954918	5	2.44495	0.0607695	0.600242	GRIN3A ZIC1 GDF6 DRD5 PCDH8
V$SMAD4_Q6	241	233	0.966805	5	2.44495	0.0607695	0.600242	PDGFRA COL25A1 TBX5 PAX1 POU4F3
CTTTGCA,MIR-527	235	233	0.991489	5	2.44495	0.0607695	0.600242	DLX3 ZIC1 CACNA1E PAX6 PAX2
CHESLER_BRAIN_D6MIT150_QTL_CIS	7	7	1	1	18.3528	0.0616031	0.605504	SLC6A1
TESAR_JAK_TARGETS_MOUSE_ES_D3_UP	7	7	1	1	18.3528	0.0616031	0.605504	FGF5
SHARMA_PILOCYTIC_ASTROCYTOMA_LOCATION_DN	7	7	1	1	18.3528	0.0616031	0.605504	IRX5
GLINSKY_CANCER_DEATH_UP	7	7	1	1	18.3528	0.0616031	0.605504	GBX2
V$CEBPA_01	244	234	0.959016	5	2.43419	0.0616637	0.605504	HHIP ASCL2 ONECUT2 NOL4 SLC6A5
BENPORATH_ES_CORE_NINE_CORRELATED	100	100	1	3	3.4313	0.0622309	0.610359	DMRT1 PAX6 ZIC1
KUNINGER_IGF1_VS_PDGFB_TARGETS_DN	46	45	0.978261	2	5.14452	0.0624683	0.610542	DLX3 THBD
HUANG_FOXA2_TARGETS_UP	45	45	1	2	5.14452	0.0624683	0.610542	KCNV1 NRG1
GCAAGAC,MIR-431	45	45	1	2	5.14452	0.0624683	0.610542	LHX8 CHODL
V$TAL1BETAE47_01	248	235	0.947581	5	2.42352	0.0625653	0.610777	BHLHB5 NEUROD2 SIX6 POU4F1 DCHS2
PLASARI_TGFB1_SIGNALING_VIA_NFIC_1HR_DN	106	101	0.95283	3	3.39611	0.0637268	0.62067	DKFZP564O0823 PAX1 CHODL
KCCGNSWTTT_UNKNOWN	105	101	0.961905	3	3.39611	0.0637268	0.62067	ASCL1 SLC32A1 IRX5
V$E47_02	250	237	0.948	5	2.40208	0.0643909	0.625682	SHOX2 SLITRK3 ALX3 NOL4 IRX4
V$AP3_Q6	247	237	0.959514	5	2.40208	0.0643909	0.625682	ADCY8 UNC5C PCDH8 PPM1E IRX4
MODULE_53	405	391	0.965432	7	2.03961	0.0651467	0.632293	PDGFRA PAX6 SIX6 SSTR2 LGR5 KCND3 POU4F1
GHANDHI_DIRECT_IRRADIATION_UP	110	102	0.927273	3	3.36163	0.0652393	0.632459	GDNF MT1A CYP26B1
V$E2F_Q2	176	168	0.954545	4	2.71225	0.0663402	0.642388	HLX KCND3 PTF1A FOXD3
REACTOME_SIGNALING_BY_INSULIN_RECEPTOR	108	103	0.953704	3	3.32785	0.0667683	0.644298	FGF3 FGF5 KL
V$GATA2_01	104	103	0.990385	3	3.32785	0.0667683	0.644298	PDGFRA HS6ST3 NPNT
Notch	105	103	0.980952	3	3.32785	0.0667683	0.644298	ASCL1 MYOD1 ABCC8
V$TAL1ALPHAE47_01	252	240	0.952381	5	2.3711	0.0671851	0.646088	SHOX2 NEUROD2 SIX6 ONECUT2 HOXC12
V$PITX2_Q2	255	240	0.941176	5	2.3711	0.0671851	0.646088	SHOX2 GDNF ROBO3 RAX SOX14
V$USF2_Q6	251	240	0.956175	5	2.3711	0.0671851	0.646088	PITX3 FOXD3 HLX PAX6 HOXC12
BROWNE_HCMV_INFECTION_8HR_DN	47	47	1	2	4.91511	0.0674256	0.646915	MSC ZIC1
ZWANG_CLASS_2_TRANSIENTLY_INDUCED_BY_EGF	51	47	0.921569	2	4.91511	0.0674256	0.646915	HOXB8 OSR1
CACGTG_V$MYC_Q2	1032	996	0.965116	14	1.61155	0.0678852	0.650579	OSR1 FOXD3 PAX6 HOXC12 COL25A1 GATA4 HLX ZIC1 CACNA1D PITX3 RSPO2 HHIP NEUROD1 FAM19A4
KAAB_HEART_ATRIUM_VS_VENTRICLE_UP	249	241	0.967871	5	2.36095	0.0681313	0.651448	FLRT2 DKFZP564O0823 ABCC8 SFRP1 TBX5
V$IRF1_01	250	241	0.964	5	2.36095	0.0681313	0.651448	CASZ1 HLX VAX1 HOXD9 PAX2
TGCAAAC,MIR-452	111	104	0.936937	3	3.29472	0.0683136	0.652445	ZIC1 SORCS1 PCDH8
CATGTAA,MIR-496	176	170	0.965909	4	2.67932	0.0686534	0.654199	HOXD1 ZIC1 ASCL1 NEUROD1
MODULE_197	174	170	0.977011	4	2.67932	0.0686534	0.654199	PAX6 SIX6 LHX2 POU4F1
CELL_DEVELOPMENT	577	561	0.97227	9	1.82964	0.0690573	0.6573	UNC5C PAX2 DCC SFRP1 SLIT2 TBX3 TBX5 GDNF POU4F1
SASAKI_ADULT_T_CELL_LEUKEMIA	176	171	0.971591	4	2.66315	0.0698255	0.657417	DKFZP564O0823 MSC POU4F1 SSTR2
JAZAG_TGFB1_SIGNALING_VIA_SMAD4_UP	108	105	0.972222	3	3.26225	0.0698751	0.657417	GATA4 LHX2 TPPP3
MORF_FRK	111	105	0.945946	3	3.26225	0.0698751	0.657417	HOXD9 TRIM9 DCC
MODULE_113	107	105	0.981308	3	3.26225	0.0698751	0.657417	ZIC1 GHR WNT2
chr2p24	68	48	0.705882	2	4.80822	0.0699517	0.657417	OSR1 FAM84A
MCCLUNG_DELTA_FOSB_TARGETS_2WK	48	48	1	2	4.80822	0.0699517	0.657417	INA STMN2
TCTGATC,MIR-383	50	48	0.96	2	4.80822	0.0699517	0.657417	SORCS1 NEUROD1
MODULE_287	50	48	0.96	2	4.80822	0.0699517	0.657417	SIX6 PAX2
V$CP2_02	253	243	0.960474	5	2.34088	0.0700461	0.657417	LHX2 GSX1 PAX2 NOL4 TPPP3
KANG_CISPLATIN_RESISTANCE_DN	8	8	1	1	15.7338	0.0700899	0.657417	COL9A2
CLIMENT_BREAST_CANCER_COPY_NUMBER_DN	8	8	1	1	15.7338	0.0700899	0.657417	NRG1
BOYLAN_MULTIPLE_MYELOMA_PCA1_DN	8	8	1	1	15.7338	0.0700899	0.657417	LHX2
NOUSHMEHR_GBM_GERMLINE_MUTATED	8	8	1	1	15.7338	0.0700899	0.657417	ASCL2
KEGG_PATHWAYS_IN_CANCER	328	320	0.97561	6	2.13323	0.0709802	0.664601	HHIP FGF5 FGF3 WNT2 PDGFRA DCC
V$CEBPGAMMA_Q6	257	244	0.949416	5	2.33097	0.0710146	0.664601	BHLHB5 PDGFRA CASZ1 SOX14 SLC6A5
chr4p16	170	106	0.623529	3	3.23041	0.0714527	0.66721	DRD5 NKX3-2 STK32B
Wnt	110	106	0.963636	3	3.23041	0.0714527	0.66721	CDX2 ASCL1 MYOD1
AAAYWAACM_V$HFH4_01	254	245	0.964567	5	2.32114	0.0719904	0.671483	TBX3 ATOH1 HOXB8 GSX1 HOXC12
V$CREBP1_01	179	173	0.96648	4	2.63137	0.0722005	0.671826	UNC5C CRTAC1 OTP DGKI
WNT_UP.V1_UP	180	173	0.961111	4	2.63137	0.0722005	0.671826	DCC NEUROD2 GJD2 KCND3
REACTOME_AMINO_ACID_AND_OLIGOPEPTIDE_SLC_TRANSPORTERS	49	49	1	2	4.70577	0.0725085	0.671826	SLC32A1 SLC1A2
HOFFMANN_IMMATURE_TO_MATURE_B_LYMPHOCYTE_DN	50	49	0.98	2	4.70577	0.0725085	0.671826	LHX8 PAX2
ATCMNTCCGY_UNKNOWN	51	49	0.960784	2	4.70577	0.0725085	0.671826	PAX6 HOXD8
BRAIN_DEVELOPMENT	51	49	0.960784	2	4.70577	0.0725085	0.671826	ZIC1 UNC5C
V$HLF_01	254	246	0.968504	5	2.3114	0.0729736	0.673828	OTP GBX2 PKNOX2 NEUROD1 POU4F1
HOELZEL_NF1_TARGETS_DN	115	107	0.930435	3	3.19918	0.0730463	0.673828	GRM7 SSTR2 PDGFRA
AAACCAC,MIR-140	111	107	0.963964	3	3.19918	0.0730463	0.673828	GDF6 PDGFRA TBX3
MORF_DCC	113	107	0.946903	3	3.19918	0.0730463	0.673828	HOXD9 TRIM9 DCC
REACTOME_PEPTIDE_LIGAND_BINDING_RECEPTORS	188	174	0.925532	4	2.61576	0.0734034	0.676377	GHSR PRLHR NPY1R SSTR2
V$FOXJ2_01	184	175	0.951087	4	2.60034	0.0746165	0.685181	NRG1 PTF1A CYP26B1 NEUROD2
DCA_UP.V1_UP	191	175	0.91623	4	2.60034	0.0746165	0.685181	WNT2 PTPRT IRX4 SIX1
V$FXR_IR1_Q6	112	108	0.964286	3	3.16855	0.0746557	0.685181	ADCY8 GDNF DLX3
V$SP1_Q6	256	248	0.96875	5	2.29214	0.0749622	0.685181	PHOX2A WNT2 ASCL2 CACNA1D CYP26B1
V$AMEF2_Q6	259	248	0.957529	5	2.29214	0.0749622	0.685181	BHLHB5 HLX SLITRK1 HOXB8 CYP26B1
V$DR1_Q3	257	248	0.964981	5	2.29214	0.0749622	0.685181	CBLN4 GDNF STMN2 TTYH1 RP11-35N6.1
RACCACAR_V$AML_Q6	261	248	0.950192	5	2.29214	0.0749622	0.685181	OTP HHIP TBX5 HLX PAX1
REACTOME_GABA_RECEPTOR_ACTIVATION	52	50	0.961538	2	4.60716	0.0750951	0.685181	ADCY8 GABRA4
CHIANG_LIVER_CANCER_SUBCLASS_INTERFERON_DN	52	50	0.961538	2	4.60716	0.0750951	0.685181	LGR5 ONECUT2
FARMER_BREAST_CANCER_APOCRINE_VS_LUMINAL	326	325	0.996933	6	2.09923	0.0752244	0.685615	CLSTN2 TBX3 TTYH1 GHR STK32B NPY1R
FERNANDEZ_BOUND_BY_MYC	182	176	0.967033	4	2.58509	0.0758397	0.689386	HOXD13 ASCL2 SIM2 UCP1
V$MYCMAX_02	268	249	0.929104	5	2.28263	0.0759674	0.689386	RSPO2 OSR1 NEUROD2 GATA4 GSX1
V$ARNT_01	261	249	0.954023	5	2.28263	0.0759674	0.689386	FOXD3 NEUROD2 NEUROD1 GATA4 PAX6
V$LEF1_Q6	261	249	0.954023	5	2.28263	0.0759674	0.689386	HOXD12 HOXD9 SIX1 DCLK2 SOX14
SIGNAL_TRANSDUCTION	1634	1573	0.962668	20	1.46467	0.0760965	0.68981	GRIK1 GABRA4 PGR PTPRT NPY1R ZIC1 DRD5 PDGFRA CTNND2 LTK SSTR2 FGF5 FGF3 GHSR GRM7 GDNF HTR1A PRLHR SFRP1 LGR5
BROWNE_HCMV_INFECTION_4HR_DN	254	250	0.984252	5	2.2732	0.07698	0.692855	NOL4 CACNA1E HOXB13 SIX1 OLIG2
V$AREB6_03	258	250	0.968992	5	2.2732	0.07698	0.692855	OSR1 POU4F1 ALX3 SCNN1G NPNT
HAMAI_APOPTOSIS_VIA_TRAIL_DN	186	177	0.951613	4	2.57002	0.0770731	0.692855	SSTR2 CACNA1E SFRP1 HTR1A
GCAAAAA,MIR-129	183	177	0.967213	4	2.57002	0.0770731	0.692855	PAX6 PAX2 GRM7 ISL1
MORF_BCL2L11	188	177	0.941489	4	2.57002	0.0770731	0.692855	SIX6 RYR3 SIM2 ABCC8
IL21_UP.V1_DN	187	177	0.946524	4	2.57002	0.0770731	0.692855	DMRT1 DKFZP564O0823 HOXB8 GDNF
MORF_ZNF10	54	51	0.944444	2	4.51367	0.0777109	0.692855	NELL1 DCC
GNF2_RTN1	52	51	0.980769	2	4.51367	0.0777109	0.692855	INA CTNND2
TRANSMEMBRANE_RECEPTOR_PROTEIN_KINASE_ACTIVITY	51	51	1	2	4.51367	0.0777109	0.692855	PDGFRA LTK
PASINI_SUZ12_TARGETS_UP	112	110	0.982143	3	3.10899	0.0779216	0.692855	TBX3 MSC MT1A
V$ERR1_Q2	259	251	0.969112	5	2.26384	0.0779999	0.692855	RYR3 SORCS1 LHX2 PPM1E SCNN1G
V$MYOGENIN_Q6	255	251	0.984314	5	2.26384	0.0779999	0.692855	SORCS1 OSR1 PAX2 NOL4 SCNN1G
REACTOME_G_ALPHA_I_SIGNALLING_EVENTS	195	178	0.912821	4	2.55512	0.0783165	0.692855	ADCY8 HTR1A NPY1R SSTR2
V$MYC_Q2	185	178	0.962162	4	2.55512	0.0783165	0.692855	PITX3 PAX6 HOXC12 FOXD3
CTACTGT,MIR-199A	183	178	0.972678	4	2.55512	0.0783165	0.692855	ASCL1 PDGFRA GABRA4 DGKI
chr2p	11	9	0.818182	1	13.7607	0.0785004	0.692855	SIX2
REACTOME_PROSTANOID_LIGAND_RECEPTORS	10	9	0.9	1	13.7607	0.0785004	0.692855	PTGDR
REACTOME_ROLE_OF_SECOND_MESSENGERS_IN_NETRIN1_SIGNALING	11	9	0.818182	1	13.7607	0.0785004	0.692855	DCC
BENPORATH_ES_CORE_NINE	9	9	1	1	13.7607	0.0785004	0.692855	ZIC1
BYSTRYKH_HEMATOPOIESIS_STEM_CELL_RUNX1	9	9	1	1	13.7607	0.0785004	0.692855	PGR
CHESLER_BRAIN_D6MIT150_QTL_TRANS	9	9	1	1	13.7607	0.0785004	0.692855	SLC6A1
COLLER_MYC_TARGETS_DN	9	9	1	1	13.7607	0.0785004	0.692855	PDGFRA
SASSON_FSH_RESPONSE	9	9	1	1	13.7607	0.0785004	0.692855	NPY1R
TESAR_JAK_TARGETS_MOUSE_ES_D3_DN	9	9	1	1	13.7607	0.0785004	0.692855	TBX3
G_PROTEIN_SIGNALING_ADENYLATE_CYCLASE_INHIBITING_PATHWAY	10	9	0.9	1	13.7607	0.0785004	0.692855	NPY1R
V$STAT5A_03	265	252	0.950943	5	2.25456	0.0790271	0.694558	NEUROD2 ROBO3 KCND3 PCDH8 NPNT
V$SREBP_Q3	258	252	0.976744	5	2.25456	0.0790271	0.694558	NEUROD2 SLITRK3 CACNA1D PAX2 PPM1E
V$SP1_Q4_01	258	252	0.976744	5	2.25456	0.0790271	0.694558	PHOX2A WNT2 ASCL2 CACNA1D CYP26B1
ATTCTTT,MIR-186	272	252	0.926471	5	2.25456	0.0790271	0.694558	GRIN3A DOK6 FAM5B GABRA4 HOXB8
TGCTGCT,MIR-15A,MIR-16,MIR-15B,MIR-195,MIR-424,MIR-497	601	577	0.960067	9	1.77668	0.0791079	0.694558	GHR ZIC1 PPM1E ADAMTS18 TPPP3 CDX2 GRM7 SLITRK1 CASZ1
V$COMP1_01	115	111	0.965217	3	3.08004	0.0795778	0.697221	ZIC1 OTP CTNND2
V$FXR_Q3	116	111	0.956897	3	3.08004	0.0795778	0.697221	ZIC1 OTP GSX1
V$CEBPB_01	262	253	0.965649	5	2.24534	0.0800616	0.700727	COL25A1 GRM7 ZIC1 ASCL2 PCDH8
chr9q33	82	52	0.634146	2	4.42295	0.080355	0.701098	ASTN2 LHX2
FIGUEROA_AML_METHYLATION_CLUSTER_2_UP	54	52	0.962963	2	4.42295	0.080355	0.701098	KCNK13 FAM19A4
MODULE_325	53	52	0.981132	2	4.42295	0.080355	0.701098	NPY1R FAM5B
STTTCRNTTT_V$IRF_Q6	188	180	0.957447	4	2.52571	0.0808334	0.704538	CASZ1 GSX1 NRG1 MSC
V$PAX4_01	262	254	0.969466	5	2.23616	0.0811034	0.705227	KCNK13 GRIK1 ATOH1 NEUROG1 CACNA1D
REPRODUCTION	265	254	0.958491	5	2.23616	0.0811034	0.705227	PRLHR GHSR TBX3 SRD5A2 DMRT1
V$ETF_Q6	117	112	0.957265	3	3.05163	0.0812493	0.705227	KCND3 CACNA1E FOXD3
GCTTGAA,MIR-498	114	112	0.982456	3	3.05163	0.0812493	0.705227	CHODL FLRT2 PKNOX2
GAUSSMANN_MLL_AF4_FUSION_TARGETS_F_UP	185	181	0.978378	4	2.51145	0.0821069	0.710122	BHLHB5 FGF5 FBLN7 OSR1
ESC_V6.5_UP_LATE.V1_DN	186	181	0.973118	4	2.51145	0.0821069	0.710122	GBX2 OLIG2 MSC FOXD3
V$GFI1_01	262	255	0.973282	5	2.22706	0.0821524	0.710122	CDX2 OTP ZIC1 HOXB8 PCDH8
V$HEB_Q6	265	255	0.962264	5	2.22706	0.0821524	0.710122	MAPK4 PAX1 NOL4 HOXC12 TPPP3
REACTOME_G_ALPHA_S_SIGNALLING_EVENTS	121	113	0.933884	3	3.02373	0.082936	0.713265	ADCY8 DRD5 PTGDR
MARKEY_RB1_CHRONIC_LOF_UP	115	113	0.982609	3	3.02373	0.082936	0.713265	RSPO2 STMN2 PDGFRA
ANTI_APOPTOSIS	118	113	0.957627	3	3.02373	0.082936	0.713265	GDNF SFRP1 TBX3
DELASERNA_MYOD_TARGETS_DN	57	53	0.929825	2	4.33593	0.0830269	0.713265	THBD SLIT2
V$CDPCR3_01	56	53	0.946429	2	4.33593	0.0830269	0.713265	ZIC1 SIX1
FEMALE_PREGNANCY	53	53	1	2	4.33593	0.0830269	0.713265	PRLHR GHSR
ESTABLISHMENT_OF_LOCALIZATION	870	847	0.973563	12	1.61754	0.0831529	0.713615	RYR3 SLC1A2 SCNN1G GHSR GDNF KCND3 CACNA1D TBX3 KCNV1 ABCC8 SLC6A3 UCP1
CUI_TCF21_TARGETS_2_UP	428	416	0.971963	7	1.91242	0.0841202	0.720596	CLSTN2 SLIT2 DKFZP564O0823 KCND3 SIX2 FBLN7 PCDH8
PEREZ_TP63_TARGETS	355	335	0.943662	6	2.03435	0.0841384	0.720596	HS6ST3 CRYBA2 MKX SLIT2 CASZ1 IRX5
CACTGTG,MIR-128A,MIR-128B	337	336	0.997033	6	2.02806	0.0850608	0.727752	PTPRT NEUROD1 SLC6A1 CLSTN2 PPM1E ISL1
V$TCF1P_Q6	266	258	0.969925	5	2.20051	0.0853427	0.72806	ADCY8 TBX3 GRIK1 PAX6 HS6ST3
V$NF1_Q6_01	268	258	0.962687	5	2.20051	0.0853427	0.72806	DLX3 GSX1 NOL4 SOX14 CYP26B1
SCHAEFFER_PROSTATE_DEVELOPMENT_12HR_DN	57	54	0.947368	2	4.25232	0.0857258	0.72806	PCDH8 SFRP1
ZHENG_IL22_SIGNALING_UP	56	54	0.964286	2	4.25232	0.0857258	0.72806	THBD SLITRK1
MORF_BNIP1	190	184	0.968421	4	2.46921	0.0859865	0.72806	BARX2 SIM2 TBX5 ABCC8
CAIRO_HEPATOBLASTOMA_DN	267	259	0.970037	5	2.19171	0.0864205	0.72806	NRG1 MT1M KCND3 GHR SRD5A2
BIOCARTA_GABA_PATHWAY	10	10	1	1	12.2368	0.0868352	0.72806	GABRA4
REACTOME_ANDROGEN_BIOSYNTHESIS	10	10	1	1	12.2368	0.0868352	0.72806	SRD5A2
REACTOME_DOWNREGULATION_OF_ERBB2_ERBB3_SIGNALING	12	10	0.833333	1	12.2368	0.0868352	0.72806	NRG1
REACTOME_ADENYLATE_CYCLASE_ACTIVATING_PATHWAY	10	10	1	1	12.2368	0.0868352	0.72806	ADCY8
REACTOME_ROLE_OF_DCC_IN_REGULATING_APOPTOSIS	10	10	1	1	12.2368	0.0868352	0.72806	DCC
SCHAEFFER_PROSTATE_DEVELOPMENT_AND_CANCER_BOX5_UP	11	10	0.909091	1	12.2368	0.0868352	0.72806	SFRP1
HOLLEMAN_DAUNORUBICIN_B_ALL_UP	10	10	1	1	12.2368	0.0868352	0.72806	THBD
MODULE_65	10	10	1	1	12.2368	0.0868352	0.72806	ADCY8
REGULATION_OF_AXONOGENESIS	10	10	1	1	12.2368	0.0868352	0.72806	SLIT2
SEROTONIN_RECEPTOR_ACTIVITY	11	10	0.909091	1	12.2368	0.0868352	0.72806	HTR1A
PHOSPHORUS_OXYGEN_LYASE_ACTIVITY	10	10	1	1	12.2368	0.0868352	0.72806	ADCY8
METABOTROPIC_GLUTAMATEGABA_B_LIKE_RECEPTOR_ACTIVITY	10	10	1	1	12.2368	0.0868352	0.72806	GRM7
IONOTROPIC_GLUTAMATE_RECEPTOR_ACTIVITY	10	10	1	1	12.2368	0.0868352	0.72806	GRIK1
SECRETIN_LIKE_RECEPTOR_ACTIVITY	11	10	0.909091	1	12.2368	0.0868352	0.72806	GHSR
ESC_V6.5_UP_LATE.V1_UP	190	185	0.973684	4	2.45544	0.0872993	0.731219	FGF5 SOX17 GATA4 DKFZP564O0823
RACTNNRTTTNC_UNKNOWN	123	116	0.943089	3	2.94301	0.0880857	0.736334	SIX1 OTP PAX6
MODULE_289	124	116	0.935484	3	2.94301	0.0880857	0.736334	NPY1R GRIK1 DGKI
KEGG_BASAL_CELL_CARCINOMA	55	55	1	2	4.17218	0.0884509	0.737913	HHIP WNT2
VANTVEER_BREAST_CANCER_METASTASIS_UP	56	55	0.982143	2	4.17218	0.0884509	0.737913	TBX3 STK32B
KEGG_MAPK_SIGNALING_PATHWAY	267	262	0.981273	5	2.16574	0.0896969	0.747563	FGF5 FGF3 PDGFRA CACNA1D CACNA1E
POSITIVE_REGULATION_OF_TRANSCRIPTIONDNA_DEPENDENT	118	117	0.991525	3	2.91704	0.0898318	0.747943	GATA4 FOXD3 TBX5
MEK_UP.V1_DN	196	187	0.954082	4	2.42845	0.0899541	0.748218	NPY1R ASCL1 CYP26B1 PGR
KEGG_HEDGEHOG_SIGNALING_PATHWAY	56	56	1	2	4.09437	0.0912016	0.756341	HHIP WNT2
REACTOME_COLLAGEN_FORMATION	58	56	0.965517	2	4.09437	0.0912016	0.756341	COL9A2 COL25A1
REGULATION_OF_RESPONSE_TO_STIMULUS	59	56	0.949153	2	4.09437	0.0912016	0.756341	SLIT2 GHSR
REACTOME_SIGNALING_BY_PDGF	122	118	0.967213	3	2.89153	0.0915923	0.757843	ADCY8 COL9A2 PDGFRA
V$GRE_C	126	118	0.936508	3	2.89153	0.0915923	0.757843	ONECUT2 NRG1 DCHS2
REGULATION_OF_DEVELOPMENTAL_PROCESS	440	425	0.965909	7	1.87038	0.0916541	0.757843	DCC KL SFRP1 SLIT2 TBX3 TBX5 GDNF
V$BACH2_01	271	265	0.97786	5	2.14039	0.0930372	0.76852	CRYBA2 GDNF STMN2 TRIM9 SLC6A5
AGGAAGC,MIR-516-3P	123	119	0.96748	3	2.86646	0.0933671	0.769727	SLITRK1 SLITRK3 SORCS1
POSITIVE_REGULATION_OF_RNA_METABOLIC_PROCESS	120	119	0.991667	3	2.86646	0.0933671	0.769727	GATA4 FOXD3 TBX5
TRANSPORT	795	775	0.974843	11	1.61689	0.0936575	0.77082	RYR3 SLC1A2 SCNN1G GHSR GDNF KCND3 CACNA1D KCNV1 ABCC8 SLC6A3 UCP1
GTCAGGA,MIR-378	59	57	0.966102	2	4.01978	0.0939772	0.77082	FGF5 PGR
EGFR_UP.V1_DN	196	190	0.969388	4	2.38869	0.0940085	0.77082	NPY1R ASCL1 PGR CYP26B1
MIPS_NK_3_GROUCHO_HIPK2_SIN3A_RBPA48_HDAC1_COMPLEX	11	11	1	1	11.0162	0.0950951	0.77082	NKX3-2
REACTOME_SIGNALING_BY_ACTIVATED_POINT_MUTANTS_OF_FGFR1	11	11	1	1	11.0162	0.0950951	0.77082	FGF5
REACTOME_SIGNALING_BY_FGFR3_MUTANTS	11	11	1	1	11.0162	0.0950951	0.77082	FGF5
REACTOME_SEROTONIN_RECEPTORS	12	11	0.916667	1	11.0162	0.0950951	0.77082	HTR1A
REACTOME_IONOTROPIC_ACTIVITY_OF_KAINATE_RECEPTORS	11	11	1	1	11.0162	0.0950951	0.77082	GRIK1
REACTOME_DSCAM_INTERACTIONS	11	11	1	1	11.0162	0.0950951	0.77082	DCC
LUI_THYROID_CANCER_CLUSTER_5	13	11	0.846154	1	11.0162	0.0950951	0.77082	ISL1
IIZUKA_LIVER_CANCER_EARLY_RECURRENCE	11	11	1	1	11.0162	0.0950951	0.77082	PDGFRA
ITO_PTTG1_TARGETS_UP	12	11	0.916667	1	11.0162	0.0950951	0.77082	HOXD8
PARK_TRETINOIN_RESPONSE	12	11	0.916667	1	11.0162	0.0950951	0.77082	THBD
AACGGTT,MIR-451	12	11	0.916667	1	11.0162	0.0950951	0.77082	OSR1
GLIOGENESIS	11	11	1	1	11.0162	0.0950951	0.77082	SLIT2
NEGATIVE_REGULATION_OF_RESPONSE_TO_STIMULUS	11	11	1	1	11.0162	0.0950951	0.77082	GHSR
CYCLASE_ACTIVITY	11	11	1	1	11.0162	0.0950951	0.77082	ADCY8
MORF_FLT1	126	120	0.952381	3	2.84182	0.0951562	0.77082	LTK TBX5 NEUROD2
KRAS.600.LUNG.BREAST_UP.V1_UP	288	267	0.927083	5	2.12382	0.0952993	0.771233	CLSTN2 TBX3 HOXD1 SOX17 SLIT2
chr14q22	85	58	0.682353	2	3.94781	0.0967771	0.780178	SIX6 PTGDR
CCAATNNSNNNGCG_UNKNOWN	59	58	0.983051	2	3.94781	0.0967771	0.780178	PAX6 LHX2
V$AR_03	59	58	0.983051	2	3.94781	0.0967771	0.780178	OTP DLX3
CTCTAGA,MIR-526C,MIR-518F,MIR-526A	58	58	1	2	3.94781	0.0967771	0.780178	DMRT3 SORCS1
CCTNTMAGA_UNKNOWN	127	121	0.952756	3	2.81759	0.0969593	0.780895	ADCY8 SIX1 PCDH8
INGRAM_SHH_TARGETS_UP	127	122	0.96063	3	2.79377	0.0987763	0.792481	THBD TBX5 HHIP
V$ATF6_01	123	122	0.99187	3	2.79377	0.0987763	0.792481	GDNF PAX1 NOL4
ACAGGGT,MIR-10A,MIR-10B	123	122	0.99187	3	2.79377	0.0987763	0.792481	CSMD1 KL TBX5
CTIP_DN.V1_UP	138	122	0.884058	3	2.79377	0.0987763	0.792481	CHODL INA ONECUT2
INGRAM_SHH_TARGETS_DN	64	59	0.921875	2	3.87838	0.0996005	0.796804	SFRP1 TPPP3
BROWNE_HCMV_INFECTION_1HR_UP	61	59	0.967213	2	3.87838	0.0996005	0.796804	SLC6A1 TBX5
REGULATION_OF_CELL_DIFFERENTIATION	60	59	0.983333	2	3.87838	0.0996005	0.796804	TBX3 TBX5
SAMOLS_TARGETS_OF_KHSV_MIRNAS_DN	62	60	0.967742	2	3.81136	0.102447	0.806977	BHLHB5 SPOCK3
KORKOLA_YOLK_SAC_TUMOR	62	60	0.967742	2	3.81136	0.102447	0.806977	NRG1 SOX17
YOSHIOKA_LIVER_CANCER_EARLY_RECURRENCE_DN	65	60	0.923077	2	3.81136	0.102447	0.806977	LGR5 RAX
MODULE_256	62	60	0.967742	2	3.81136	0.102447	0.806977	INA WNT2
REACTOME_GABA_A_RECEPTOR_ACTIVATION	12	12	1	1	10.0115	0.103281	0.806977	GABRA4
REACTOME_TANDEM_PORE_DOMAIN_POTASSIUM_CHANNELS	12	12	1	1	10.0115	0.103281	0.806977	KCNK13
REACTOME_FGFR2C_LIGAND_BINDING_AND_ACTIVATION	12	12	1	1	10.0115	0.103281	0.806977	FGF5
MOROSETTI_FACIOSCAPULOHUMERAL_MUSCULAR_DISTROPHY_DN	12	12	1	1	10.0115	0.103281	0.806977	INA
MCBRYAN_TERMINAL_END_BUD_UP	12	12	1	1	10.0115	0.103281	0.806977	SFRP1
KIM_MYCL1_AMPLIFICATION_TARGETS_UP	13	12	0.923077	1	10.0115	0.103281	0.806977	CNRIP1
DING_LUNG_CANCER_MUTATED_FREQUENTLY	12	12	1	1	10.0115	0.103281	0.806977	LTK
LEI_HOXC8_TARGETS_UP	12	12	1	1	10.0115	0.103281	0.806977	SRD5A2
RAY_ALZHEIMERS_DISEASE	13	12	0.923077	1	10.0115	0.103281	0.806977	GDNF
WU_ALZHEIMER_DISEASE_UP	14	12	0.857143	1	10.0115	0.103281	0.806977	NRG1
BOYAULT_LIVER_CANCER_SUBCLASS_G56_UP	12	12	1	1	10.0115	0.103281	0.806977	TBX3
MIKKELSEN_NPC_ICP_WITH_H3K27ME3	12	12	1	1	10.0115	0.103281	0.806977	HOXB13
GERHOLD_RESPONSE_TO_TZD_DN	13	12	0.923077	1	10.0115	0.103281	0.806977	GHR
MODULE_415	13	12	0.923077	1	10.0115	0.103281	0.806977	SLC6A1
NEGATIVE_REGULATION_OF_CYTOKINE_BIOSYNTHETIC_PROCESS	12	12	1	1	10.0115	0.103281	0.806977	GHSR
GLAND_DEVELOPMENT	13	12	0.923077	1	10.0115	0.103281	0.806977	TBX3
PERIPHERAL_NERVOUS_SYSTEM_DEVELOPMENT	12	12	1	1	10.0115	0.103281	0.806977	NEUROG3
REGULATION_OF_NEURON_APOPTOSIS	12	12	1	1	10.0115	0.103281	0.806977	GDNF
MAP_KINASE_ACTIVITY	12	12	1	1	10.0115	0.103281	0.806977	MAPK4
SOLUTE_SODIUM_SYMPORTER_ACTIVITY	13	12	0.923077	1	10.0115	0.103281	0.806977	SLC6A5
NEUTRAL_AMINO_ACID_TRANSMEMBRANE_TRANSPORTER_ACTIVITY	12	12	1	1	10.0115	0.103281	0.806977	SLC6A5
BIOPOLYMER_METABOLIC_PROCESS	1684	1639	0.973278	20	1.39971	0.104034	0.812102	FOXD3 PAX2 PAX1 MYOD1 ATOH1 NKX3-2 PTPRT NEUROG1 CDX2 NEUROD2 LTK MAPK4 GATA4 POU4F1 MSC HOXD13 PTF1A TBX3 TBX5 GSC2
BRUINS_UVC_RESPONSE_VIA_TP53_GROUP_B	549	526	0.958106	8	1.72596	0.105225	0.819817	OLIG2 RYR3 PDGFRA HOXD13 SOX17 PCDH8 THBD UNC5C
MODULE_379	204	198	0.970588	4	2.28934	0.105234	0.819817	SIX6 ABCC8 SSTR2 KCND3
BREDEMEYER_RAG_SIGNALING_NOT_VIA_ATM_UP	62	61	0.983871	2	3.74663	0.105316	0.819817	KY CNRIP1
TNCATNTCCYR_UNKNOWN	131	126	0.961832	3	2.70231	0.106181	0.825783	HOXD1 PAX2 HOXC12
MIKKELSEN_MEF_ICP_WITH_H3K27ME3	206	199	0.966019	4	2.27749	0.106679	0.82889	SLITRK1 SOX17 UCP1 HOXB13
V$RREB1_01	207	200	0.966184	4	2.26575	0.108133	0.834794	CASZ1 NEUROD2 HOXB8 NRG1
PID_ENDOTHELINPATHWAY	63	62	0.984127	2	3.68409	0.108206	0.834794	ADCY8 SLC9A3
PID_ERA_GENOMIC_PATHWAY	65	62	0.953846	2	3.68409	0.108206	0.834794	POU4F1 PGR
RIGGINS_TAMOXIFEN_RESISTANCE_UP	66	62	0.939394	2	3.68409	0.108206	0.834794	GATA4 CHST8
ACAWNRNSRCGG_UNKNOWN	63	62	0.984127	2	3.68409	0.108206	0.834794	SOX14 SLIT2
TACAATC,MIR-508	65	62	0.953846	2	3.68409	0.108206	0.834794	SORCS1 LHX8
chr11p15	456	278	0.609649	5	2.03704	0.108236	0.834794	ASCL2 NELL1 ABCC8 MYOD1 SLC6A5
ACTTTAT,MIR-142-5P	288	278	0.965278	5	2.03704	0.108236	0.834794	LHX8 GRM7 CBLN4 OSR1 NRG1
SMID_BREAST_CANCER_NORMAL_LIKE_UP	476	446	0.936975	7	1.77888	0.110658	0.84208	SFRP1 ROBO3 PDGFRA KCND3 MT1M THBD FLRT2
ZHAN_MULTIPLE_MYELOMA_CD1_VS_CD2_UP	66	63	0.954545	2	3.62363	0.111117	0.84208	DCC KCNK12
RNTCANNRNNYNATTW_UNKNOWN	63	63	1	2	3.62363	0.111117	0.84208	WNT2 NOL4
YRTCANNRCGC_UNKNOWN	65	63	0.969231	2	3.62363	0.111117	0.84208	OSR1 GRM7
PROTEIN_TYROSINE_KINASE_ACTIVITY	63	63	1	2	3.62363	0.111117	0.84208	PDGFRA LTK
BIOCARTA_CBL_PATHWAY	13	13	1	1	9.17758	0.111393	0.84208	PDGFRA
REACTOME_ADENYLATE_CYCLASE_INHIBITORY_PATHWAY	13	13	1	1	9.17758	0.111393	0.84208	ADCY8
REACTOME_EICOSANOID_LIGAND_BINDING_RECEPTORS	16	13	0.8125	1	9.17758	0.111393	0.84208	PTGDR
REACTOME_ACTIVATION_OF_RAC	14	13	0.928571	1	9.17758	0.111393	0.84208	SLIT2
REACTOME_DCC_MEDIATED_ATTRACTIVE_SIGNALING	13	13	1	1	9.17758	0.111393	0.84208	DCC
HEIDENBLAD_AMPLIFIED_IN_SOFT_TISSUE_CANCER	13	13	1	1	9.17758	0.111393	0.84208	PTPRT
BALLIF_DEVELOPMENTAL_DISABILITY_P16_P12_DELETION	13	13	1	1	9.17758	0.111393	0.84208	SCNN1G
DAVIES_MULTIPLE_MYELOMA_VS_MGUS_UP	13	13	1	1	9.17758	0.111393	0.84208	PITX3
PARK_OSTEOBLAST_DIFFERENTIATION_BY_PHENYLAMIL_UP	13	13	1	1	9.17758	0.111393	0.84208	CYP26B1
V$HOXA3_01	13	13	1	1	9.17758	0.111393	0.84208	SHOX2
SYNAPSE_PART	13	13	1	1	9.17758	0.111393	0.84208	GRM7
FOCAL_ADHESION	13	13	1	1	9.17758	0.111393	0.84208	LAYN
REGIONALIZATION	15	13	0.866667	1	9.17758	0.111393	0.84208	TBX3
CELLULAR_PROTEIN_COMPLEX_DISASSEMBLY	13	13	1	1	9.17758	0.111393	0.84208	NRG1
SENSORY_ORGAN_DEVELOPMENT	14	13	0.928571	1	9.17758	0.111393	0.84208	ZIC1
STEROID_HORMONE_RECEPTOR_ACTIVITY	13	13	1	1	9.17758	0.111393	0.84208	PGR
POTASSIUM_CHANNEL_REGULATOR_ACTIVITY	14	13	0.928571	1	9.17758	0.111393	0.84208	KCNV1
CHARAFE_BREAST_CANCER_LUMINAL_VS_MESENCHYMAL_DN	460	448	0.973913	7	1.77062	0.11257	0.850214	SFRP1 SLIT2 FLRT2 CNRIP1 CYP26B1 SHOX2 LAYN
NIKOLSKY_BREAST_CANCER_8Q12_Q22_AMPLICON	132	130	0.984848	3	2.61671	0.113796	0.855215	STMN2 MSC GDF6
ALK_DN.V1_DN	148	130	0.878378	3	2.61671	0.113796	0.855215	PCDH8 PAX1 LGR5
KRAS.BREAST_UP.V1_UP	146	130	0.890411	3	2.61671	0.113796	0.855215	CLSTN2 SOX17 MAPK4
VERHAAK_GLIOBLASTOMA_MESENCHYMAL	210	204	0.971429	4	2.21989	0.114036	0.855215	KCNV1 GABRA4 SPOCK3 VSX1
REACTOME_NCAM_SIGNALING_FOR_NEURITE_OUT_GROWTH	64	64	1	2	3.56437	0.114049	0.855215	COL9A2 GDNF
GATGKMRGCG_UNKNOWN	65	64	0.984615	2	3.56437	0.114049	0.855215	HOXD12 NEUROD2
CTAGGAA,MIR-384	64	64	1	2	3.56437	0.114049	0.855215	UNC5C THBD
AGGAGTG,MIR-483	66	64	0.969697	2	3.56437	0.114049	0.855215	NEUROG1 PKNOX2
AFFAR_YY1_TARGETS_UP	214	205	0.957944	4	2.20868	0.115534	0.865577	CTNND2 HHIP SPOCK3 CHODL
GGGNNTTTCC_V$NFKB_Q6_01	134	131	0.977612	3	2.59614	0.115731	0.866277	GATA4 KY MSC
chr8q22	102	65	0.637255	2	3.5078	0.117001	0.871884	GDF6 KCNV1
CAAGGAT,MIR-362	66	65	0.984848	2	3.5078	0.117001	0.871884	NOL4 ISL1
YNTTTNNNANGCARM_UNKNOWN	70	65	0.928571	2	3.5078	0.117001	0.871884	CDX2 VAX1
YRCCAKNNGNCGC_UNKNOWN	65	65	1	2	3.5078	0.117001	0.871884	BHLHB5 LHX2
NEGATIVE_REGULATION_OF_CATALYTIC_ACTIVITY	69	65	0.942029	2	3.5078	0.117001	0.871884	GRM7 DRD5
TSENG_IRS1_TARGETS_DN	135	132	0.977778	3	2.57589	0.117679	0.876161	HLX SIX1 THBD
REACTOME_PROLACTIN_RECEPTOR_SIGNALING	14	14	1	1	8.47088	0.119432	0.878265	GHR
REACTOME_COMMON_PATHWAY	14	14	1	1	8.47088	0.119432	0.878265	THBD
REACTOME_CLASS_C_3_METABOTROPIC_GLUTAMATE_PHEROMONE_RECEPTORS	15	14	0.933333	1	8.47088	0.119432	0.878265	GRM7
PIEPOLI_LGI1_TARGETS_DN	14	14	1	1	8.47088	0.119432	0.878265	SIM2
INAMURA_LUNG_CANCER_SCC_UP	14	14	1	1	8.47088	0.119432	0.878265	DSC3
NIKOLSKY_BREAST_CANCER_14Q22_AMPLICON	14	14	1	1	8.47088	0.119432	0.878265	PTGDR
MATZUK_OVULATION	14	14	1	1	8.47088	0.119432	0.878265	PGR
ZAIDI_OSTEOBLAST_TRANSCRIPTION_FACTORS	14	14	1	1	8.47088	0.119432	0.878265	DLX3
MODULE_14	15	14	0.933333	1	8.47088	0.119432	0.878265	NRG1
RESPONSE_TO_NUTRIENT	17	14	0.823529	1	8.47088	0.119432	0.878265	SSTR2
PROTEIN_COMPLEX_DISASSEMBLY	14	14	1	1	8.47088	0.119432	0.878265	NRG1
LEARNING_AND_OR_MEMORY	14	14	1	1	8.47088	0.119432	0.878265	ADCY8
REGULATION_OF_NEUROGENESIS	14	14	1	1	8.47088	0.119432	0.878265	SLIT2
RNA_POLYMERASE_II_TRANSCRIPTION_FACTOR_ACTIVITYENHANCER_BINDING	14	14	1	1	8.47088	0.119432	0.878265	MYOD1
REACTOME_NEUROTRANSMITTER_RECEPTOR_BINDING_AND_DOWNSTREAM_TRANSMISSION_IN_THE_POSTSYNAPTIC_CELL	137	133	0.970803	3	2.55595	0.119639	0.878265	ADCY8 GABRA4 GRIK1
PTEN_DN.V2_UP	143	133	0.93007	3	2.55595	0.119639	0.878265	NOL4 SLITRK3 TBX5
YAO_TEMPORAL_RESPONSE_TO_PROGESTERONE_CLUSTER_1	68	66	0.970588	2	3.45296	0.119972	0.879162	DKFZP564O0823 MSC
MODULE_438	68	66	0.970588	2	3.45296	0.119972	0.879162	STMN2 INA
MODULE_242	214	208	0.971963	4	2.17607	0.12008	0.879186	SIX6 ABCC8 SSTR2 KCND3
KRAS.300_UP.V1_DN	143	134	0.937063	3	2.53623	0.121612	0.889625	SLC6A3 NKX6-1 HOXB8
TGAATGT,MIR-181A,MIR-181B,MIR-181C,MIR-181D	484	458	0.946281	7	1.73044	0.122392	0.894554	PKNOX2 SIX2 TRIM9 RSPO2 ADAMTS18 PDGFRA SLITRK1
TGCCTTA,MIR-124A	552	546	0.98913	8	1.66002	0.12281	0.895584	MAPK4 RYR3 CHODL PCDH8 LHX2 NEUROD1 CBLN4 DMRT1
LANDIS_BREAST_CANCER_PROGRESSION_DN	70	67	0.957143	2	3.39966	0.122961	0.895584	THBD GHR
GCGSCMNTTT_UNKNOWN	69	67	0.971014	2	3.39966	0.122961	0.895584	ATOH1 NEUROD1
MORF_PDCD1	73	67	0.917808	2	3.39966	0.122961	0.895584	PAX6 SIX6
KRAS.AMP.LUNG_UP.V1_DN	146	135	0.924658	3	2.51683	0.123596	0.899428	DRD5 BARX2 DCC
GTGGGTGK_UNKNOWN	293	291	0.993174	5	1.94314	0.124571	0.905736	HOXD13 FOXD3 NEUROD2 WNT2 GSX1
POSITIVE_REGULATION_OF_DEVELOPMENTAL_PROCESS	218	211	0.96789	4	2.14415	0.124702	0.9059	SLIT2 TBX5 DCC KL
P53_DN.V2_UP	148	136	0.918919	3	2.49793	0.125592	0.908934	CHST8 BARX2 GSC2
KRAS.LUNG.BREAST_UP.V1_DN	145	136	0.937931	3	2.49793	0.125592	0.908934	TRIM9 GDNF GABRA4
TURASHVILI_BREAST_DUCTAL_CARCINOMA_VS_LOBULAR_NORMAL_DN	69	68	0.985507	2	3.34798	0.125969	0.908934	SFRP1 GHR
GTTAAAG,MIR-302B	69	68	0.985507	2	3.34798	0.125969	0.908934	PDGFRA CTNND2
BIOCARTA_LONGEVITY_PATHWAY	15	15	1	1	7.86614	0.127398	0.908934	GHR
PID_LPA4_PATHWAY	15	15	1	1	7.86614	0.127398	0.908934	ADCY8
PID_ERBB_NETWORK_PATHWAY	15	15	1	1	7.86614	0.127398	0.908934	NRG1
MARKS_ACETYLATED_NON_HISTONE_PROTEINS	15	15	1	1	7.86614	0.127398	0.908934	MYOD1
XU_RESPONSE_TO_TRETINOIN_UP	16	15	0.9375	1	7.86614	0.127398	0.908934	COL9A2
IGLESIAS_E2F_TARGETS_DN	16	15	0.9375	1	7.86614	0.127398	0.908934	MT1A
SU_KIDNEY	15	15	1	1	7.86614	0.127398	0.908934	KL
YAMASHITA_LIVER_CANCER_WITH_EPCAM_DN	16	15	0.9375	1	7.86614	0.127398	0.908934	SIX1
FIGUEROA_AML_METHYLATION_CLUSTER_4_DN	15	15	1	1	7.86614	0.127398	0.908934	GBX2
VANDESLUIS_COMMD1_TARGETS_GROUP_2_UP	15	15	1	1	7.86614	0.127398	0.908934	MT1A
V$AHRARNT_02	15	15	1	1	7.86614	0.127398	0.908934	ATOH1
MODULE_445	15	15	1	1	7.86614	0.127398	0.908934	ADCY8
MODULE_505	16	15	0.9375	1	7.86614	0.127398	0.908934	SRD5A2
MODULE_516	16	15	0.9375	1	7.86614	0.127398	0.908934	NRG1
PROTEOGLYCAN_BIOSYNTHETIC_PROCESS	15	15	1	1	7.86614	0.127398	0.908934	CHST8
MACROMOLECULAR_COMPLEX_DISASSEMBLY	15	15	1	1	7.86614	0.127398	0.908934	NRG1
NEGATIVE_REGULATION_OF_CELL_MIGRATION	15	15	1	1	7.86614	0.127398	0.908934	TBX5
KRAS.BREAST_UP.V1_DN	145	137	0.944828	3	2.47916	0.1276	0.9096	TRIM9 TTYH1 PPM1E
RESPONSE_TO_EXTERNAL_STIMULUS	312	294	0.942308	5	1.92268	0.128495	0.915202	SSTR2 HOXB13 GHSR SLIT2 THBD
CTCAAGA,MIR-526B	75	69	0.92	2	3.29784	0.128994	0.917971	HHIP CHODL
MODULE_122	141	138	0.978723	3	2.46067	0.12962	0.921642	COL9A2 WNT2 NELL1
CHICAS_RB1_TARGETS_SENESCENT	572	554	0.968531	8	1.63499	0.130256	0.92538	CNRIP1 SOX17 LRFN5 CYP26B1 NRG1 THBD GDNF TBX3
V$AP4_Q6	226	215	0.951327	4	2.10304	0.13098	0.929739	PITX3 FOXD3 NEUROG3 HOXC12
CHANDRAN_METASTASIS_DN	306	296	0.96732	5	1.90926	0.131143	0.930104	ISL1 SPOCK3 DKFZP564O0823 SLIT2 SFRP1
PDGF_ERK_DN.V1_UP	147	139	0.945578	3	2.44246	0.13165	0.932913	PAX2 NRG1 TBX5
LEIN_OLIGODENDROCYTE_MARKERS	74	70	0.945946	2	3.24917	0.132036	0.933276	TPPP3 OLIG2
LIN_MELANOMA_COPY_NUMBER_UP	73	70	0.958904	2	3.24917	0.132036	0.933276	CTNND2 FGF3
PROTEIN_DOMAIN_SPECIFIC_BINDING	72	70	0.972222	2	3.24917	0.132036	0.933276	SSTR2 GRM7
MEL18_DN.V1_DN	148	140	0.945946	3	2.42459	0.133692	0.943561	PCDH8 UNC5C HOXB13
MODULE_198	303	298	0.983498	5	1.89604	0.133815	0.943561	ZIC1 PAX6 LHX2 POU4F1 DGKI
chr2p13	89	71	0.797753	2	3.20191	0.135094	0.943561	CNRIP1 FIGLA
HUANG_GATA2_TARGETS_DN	72	71	0.986111	2	3.20191	0.135094	0.943561	DKFZP564O0823 GBX2
ACEVEDO_FGFR1_TARGETS_IN_PROSTATE_CANCER_MODEL_DN	308	299	0.970779	5	1.88949	0.13516	0.943561	SRD5A2 HHIP LGR5 ISL1 MT1A
BIOCARTA_CDC42RAC_PATHWAY	16	16	1	1	7.34226	0.135293	0.943561	PDGFRA
NADERI_BREAST_CANCER_PROGNOSIS_DN	18	16	0.888889	1	7.34226	0.135293	0.943561	SHOX2
SHIN_B_CELL_LYMPHOMA_CLUSTER_5	18	16	0.888889	1	7.34226	0.135293	0.943561	HOXD1
DASU_IL6_SIGNALING_SCAR_DN	16	16	1	1	7.34226	0.135293	0.943561	PDGFRA
JI_CARCINOGENESIS_BY_KRAS_AND_STK11_DN	17	16	0.941176	1	7.34226	0.135293	0.943561	WNT2
CAIRO_HEPATOBLASTOMA_POOR_SURVIVAL	16	16	1	1	7.34226	0.135293	0.943561	GHR
STAMBOLSKY_BOUND_BY_MUTATED_TP53	18	16	0.888889	1	7.34226	0.135293	0.943561	GHR
MODULE_178	17	16	0.941176	1	7.34226	0.135293	0.943561	NRG1
CELL_SUBSTRATE_ADHERENS_JUNCTION	16	16	1	1	7.34226	0.135293	0.943561	LAYN
SENSORY_PERCEPTION_OF_CHEMICAL_STIMULUS	20	16	0.8	1	7.34226	0.135293	0.943561	SLIT2
POSITIVE_REGULATION_OF_CELL_CYCLE	16	16	1	1	7.34226	0.135293	0.943561	TBX3
NEGATIVE_REGULATION_OF_APOPTOSIS	150	141	0.94	3	2.40696	0.135745	0.945925	GDNF SFRP1 TBX3
WANG_CISPLATIN_RESPONSE_AND_XPC_DN	228	219	0.960526	4	2.06348	0.137388	0.954747	HLX PTPRT NRG1 PDGFRA
DARWICHE_SQUAMOUS_CELL_CARCINOMA_UP	146	142	0.972603	3	2.38923	0.137809	0.954747	MT1A CACNA1E DRD5
NEGATIVE_REGULATION_OF_PROGRAMMED_CELL_DEATH	151	142	0.940397	3	2.38923	0.137809	0.954747	GDNF SFRP1 TBX3
POSITIVE_REGULATION_OF_TRANSCRIPTION	144	142	0.986111	3	2.38923	0.137809	0.954747	GATA4 FOXD3 TBX5
ATM_DN.V1_UP	146	142	0.972603	3	2.38923	0.137809	0.954747	GRIK1 FGF5 SLC6A1
P53_DN.V2_DN	145	142	0.97931	3	2.38923	0.137809	0.954747	HOXD13 SLC6A3 SSTR2
BMI1_DN_MEL18_DN.V1_DN	147	142	0.965986	3	2.38923	0.137809	0.954747	PCDH8 KCNV1 UNC5C
GGGGCCC,MIR-296	74	72	0.972973	2	3.15601	0.138169	0.956447	WNT2 ONECUT2
V$HP1SITEFACTOR_Q6	230	220	0.956522	4	2.05382	0.139009	0.961472	FOXD3 ZIC1 LRFN5 POU4F1
DARWICHE_PAPILLOMA_RISK_HIGH_UP	147	143	0.972789	3	2.37208	0.139884	0.965924	DRD5 MT1A CACNA1E
CYTAGCAAY_UNKNOWN	147	143	0.972789	3	2.37208	0.139884	0.965924	SLITRK1 CACNA1D TPPP3
MEISSNER_NPC_HCP_WITH_H3K4ME2	491	476	0.96945	7	1.66243	0.141141	0.972223	LTK ONECUT2 ADAMTS18 COL25A1 WNT2 HOXD8 SLC32A1
RODRIGUES_THYROID_CARCINOMA_DN	77	73	0.948052	2	3.11139	0.141258	0.972223	THBD SLIT2
CAGNYGKNAAA_UNKNOWN	75	73	0.973333	2	3.11139	0.141258	0.972223	CLSTN2 ONECUT2
REACTOME_SIGNALING_BY_GPCR	920	843	0.916304	11	1.47926	0.142634	0.972223	ADCY8 DRD5 GHSR PRLHR GRM7 HTR1A NPY1R PTGDR SSTR2 WNT2 DGKI
PID_ANTHRAXPATHWAY	17	17	1	1	6.8817	0.143117	0.972223	PGR
REACTOME_PKA_MEDIATED_PHOSPHORYLATION_OF_CREB	18	17	0.944444	1	6.8817	0.143117	0.972223	ADCY8
REACTOME_GAP_JUNCTION_ASSEMBLY	18	17	0.944444	1	6.8817	0.143117	0.972223	GJD2
MOROSETTI_FACIOSCAPULOHUMERAL_MUSCULAR_DISTROPHY_UP	20	17	0.85	1	6.8817	0.143117	0.972223	PDGFRA
NIELSEN_LIPOSARCOMA_UP	18	17	0.944444	1	6.8817	0.143117	0.972223	WNT2
NIELSEN_GIST_AND_SYNOVIAL_SARCOMA_UP	20	17	0.85	1	6.8817	0.143117	0.972223	SFRP1
HOWLIN_CITED1_TARGETS_2_UP	17	17	1	1	6.8817	0.143117	0.972223	UCP1
LE_SKI_TARGETS_UP	17	17	1	1	6.8817	0.143117	0.972223	NRG1
MEISSNER_BRAIN_HCP_WITH_H3K4ME2	17	17	1	1	6.8817	0.143117	0.972223	KL
MODULE_311	18	17	0.944444	1	6.8817	0.143117	0.972223	UCP1
MODULE_444	18	17	0.944444	1	6.8817	0.143117	0.972223	NRG1
GLUTAMATE_SIGNALING_PATHWAY	17	17	1	1	6.8817	0.143117	0.972223	GRIK1
MYOBLAST_DIFFERENTIATION	17	17	1	1	6.8817	0.143117	0.972223	TBX3
NEURON_APOPTOSIS	17	17	1	1	6.8817	0.143117	0.972223	GDNF
SODIUM_CHANNEL_ACTIVITY	17	17	1	1	6.8817	0.143117	0.972223	SCNN1G
L_AMINO_ACID_TRANSMEMBRANE_TRANSPORTER_ACTIVITY	17	17	1	1	6.8817	0.143117	0.972223	SLC1A2
GTGCAAT,MIR-25,MIR-32,MIR-92,MIR-363,MIR-367	311	305	0.980707	5	1.85115	0.143359	0.973072	SLC32A1 HHIP SIM2 CBLN4 HOXB8
GAUSSMANN_MLL_AF4_FUSION_TARGETS_G_UP	238	223	0.936975	4	2.02537	0.14392	0.976093	CTNND2 SIX2 SORCS1 CHODL
ROSS_AML_WITH_AML1_ETO_FUSION	76	74	0.973684	2	3.06801	0.144363	0.976723	POU4F1 STK32B
PEDERSEN_TARGETS_OF_611CTF_ISOFORM_OF_ERBB2	76	74	0.973684	2	3.06801	0.144363	0.976723	NPY1R DKFZP564O0823
MODULE_154	75	74	0.986667	2	3.06801	0.144363	0.976723	BARX2 DSC3
V$PAX5_01	154	146	0.948052	3	2.32202	0.14617	0.987358	WNT2 FGF5 NRG1
REGULATION_OF_MULTICELLULAR_ORGANISMAL_PROCESS	151	146	0.966887	3	2.32202	0.14617	0.987358	GRIK1 GHSR KL
DACOSTA_UV_RESPONSE_VIA_ERCC3_COMMON_UP	77	75	0.974026	2	3.02584	0.147482	0.99461	LHX2 SHOX2
GROWTH	77	75	0.974026	2	3.02584	0.147482	0.99461	GHR GHSR
MORF_IL13	233	226	0.969957	4	1.99769	0.148898	1	HOXD13 SIM2 TBX5 ABCC8
ZHOU_INFLAMMATORY_RESPONSE_LPS_UP	431	395	0.916473	6	1.71512	0.149004	1	SSTR2 ALX3 MAPK4 SLC1A2 SGPP2 IRX5
ATGTACA,MIR-493	314	310	0.987261	5	1.82037	0.150352	1	BHLHB5 DGKI ZIC1 POU4F1 CTNND2
ODONNELL_METASTASIS_UP	82	76	0.926829	2	2.9848	0.150614	1	HOXD1 ADCY8
CELL_SURFACE	79	76	0.962025	2	2.9848	0.150614	1	LAYN GHSR
GAUSSMANN_MLL_AF4_FUSION_TARGETS_C_DN	19	18	0.947368	1	6.47721	0.150871	1	NPY1R
HONRADO_BREAST_CANCER_BRCA1_VS_BRCA2	18	18	1	1	6.47721	0.150871	1	PGR
WEBER_METHYLATED_IN_COLON_CANCER	18	18	1	1	6.47721	0.150871	1	PAX6
NIELSEN_GIST_VS_SYNOVIAL_SARCOMA_UP	19	18	0.947368	1	6.47721	0.150871	1	COL9A2
ZHENG_RESPONSE_TO_ARSENITE_UP	18	18	1	1	6.47721	0.150871	1	MT1M
ALONSO_METASTASIS_NEURAL_UP	18	18	1	1	6.47721	0.150871	1	PDGFRA
NIELSEN_LEIOMYOSARCOMA_DN	18	18	1	1	6.47721	0.150871	1	SFRP1
NIELSEN_SYNOVIAL_SARCOMA_UP	18	18	1	1	6.47721	0.150871	1	COL9A2
AGCGCTT,MIR-518F,MIR-518E,MIR-518A	18	18	1	1	6.47721	0.150871	1	OTP
TGCACGA,MIR-517A,MIR-517C	18	18	1	1	6.47721	0.150871	1	SLITRK1
MODULE_294	18	18	1	1	6.47721	0.150871	1	SRD5A2
CELL_MATRIX_JUNCTION	18	18	1	1	6.47721	0.150871	1	LAYN
REGULATION_OF_DEFENSE_RESPONSE	20	18	0.9	1	6.47721	0.150871	1	GHSR
SYNAPTOGENESIS	18	18	1	1	6.47721	0.150871	1	POU4F1
CELL_RECOGNITION	19	18	0.947368	1	6.47721	0.150871	1	SLIT2
KEGG_WNT_SIGNALING_PATHWAY	151	149	0.986755	3	2.27397	0.152548	1	SFRP1 SOX17 WNT2
CHEBOTAEV_GR_TARGETS_UP	77	77	1	2	2.94485	0.15376	1	SCNN1G PDGFRA
YAO_HOXA10_TARGETS_VIA_PROGESTERONE_UP	79	77	0.974684	2	2.94485	0.15376	1	TBX3 THBD
NAKAYAMA_SOFT_TISSUE_TUMORS_PCA2_DN	80	77	0.9625	2	2.94485	0.15376	1	NPY1R SFRP1
CARD_MIR302A_TARGETS	77	77	1	2	2.94485	0.15376	1	NEUROD1 SLITRK3
V$E2F_Q3_01	235	229	0.974468	4	1.97074	0.153943	1	TBX3 DMRT1 CTNND2 HS6ST3
CCCAGAG,MIR-326	155	150	0.967742	3	2.25839	0.154694	1	OTP CACNA1E PPM1E
V$USF_Q6_01	239	230	0.962343	4	1.96192	0.155639	1	FGF5 NEUROD2 NEUROD1 HOXC12
CTGAGCC,MIR-24	231	230	0.995671	4	1.96192	0.155639	1	CDX2 BHLHB5 PDGFRA NEUROD1
BONOME_OVARIAN_CANCER_SURVIVAL_SUBOPTIMAL_DEBULKING	510	490	0.960784	7	1.61303	0.156632	1	PDGFRA PITX3 NEUROG3 SIX1 KL CHST8 KCNK12
POSITIVE_REGULATION_OF_NUCLEOBASENUCLEOSIDENUCLEOTIDE_AND_NUCLEIC_ACID_METABOLIC_PROCESS	154	151	0.980519	3	2.24302	0.156849	1	GATA4 FOXD3 TBX5
TAANNYSGCG_UNKNOWN	80	78	0.975	2	2.90596	0.156919	1	ISL1 HOXB8
V$E2F_Q6_01	240	231	0.9625	4	1.95318	0.157341	1	TBX3 SLITRK3 DMRT1 CTNND2
STREICHER_LSM1_TARGETS_DN	19	19	1	1	6.11713	0.158555	1	SFRP1
MAHADEVAN_IMATINIB_RESISTANCE_DN	20	19	0.95	1	6.11713	0.158555	1	CHODL
CHEN_ETV5_TARGETS_SERTOLI	20	19	0.95	1	6.11713	0.158555	1	THBD
ABE_VEGFA_TARGETS	20	19	0.95	1	6.11713	0.158555	1	THBD
DING_LUNG_CANCER_BY_MUTATION_RATE	20	19	0.95	1	6.11713	0.158555	1	PDGFRA
SETLUR_PROSTATE_CANCER_TMPRSS2_ERG_FUSION_DN	20	19	0.95	1	6.11713	0.158555	1	NEUROD1
ZEMBUTSU_SENSITIVITY_TO_CISPLATIN	20	19	0.95	1	6.11713	0.158555	1	SGPP2
NIELSEN_GIST_VS_SYNOVIAL_SARCOMA_DN	20	19	0.95	1	6.11713	0.158555	1	SFRP1
PEDERSEN_METASTASIS_BY_ERBB2_ISOFORM_3	20	19	0.95	1	6.11713	0.158555	1	NPY1R
MODULE_545	20	19	0.95	1	6.11713	0.158555	1	HOXD9
OXYGEN_AND_REACTIVE_OXYGEN_SPECIES_METABOLIC_PROCESS	20	19	0.95	1	6.11713	0.158555	1	DRD5
TRANSMEMBRANE_RECEPTOR_PROTEIN_PHOSPHATASE_ACTIVITY	19	19	1	1	6.11713	0.158555	1	PTPRT
TGTATGA,MIR-485-3P	153	152	0.993464	3	2.22783	0.159014	1	STMN2 RP11-35N6.1 MKX
MODULE_252	237	232	0.978903	4	1.94451	0.159051	1	PAX6 LHX2 POU4F1 DGKI
EXTRACELLULAR_SPACE	245	232	0.946939	4	1.94451	0.159051	1	SFRP1 FGF5 COL25A1 KL
WTGAAAT_UNKNOWN	616	583	0.946429	8	1.55011	0.159135	1	BHLHB5 ZIC1 STMN2 PAX6 PAX2 NEUROD2 POU4F1 CYP26B1
POSITIVE_REGULATION_OF_BIOLOGICAL_PROCESS	709	676	0.953456	9	1.50492	0.159924	1	HTR1A FOXD3 DCC KL GHSR SLIT2 TBX3 TBX5 GATA4
HERNANDEZ_ABERRANT_MITOSIS_BY_DOCETACEL_2NM_UP	81	79	0.975309	2	2.86808	0.16009	1	THBD NRG1
LEE_AGING_NEOCORTEX_DN	80	79	0.9875	2	2.86808	0.16009	1	GDNF NPY1R
MODULE_297	80	79	0.9875	2	2.86808	0.16009	1	BARX2 DSC3
MODULE_357	80	79	0.9875	2	2.86808	0.16009	1	BARX2 DSC3
CELL_JUNCTION	82	79	0.963415	2	2.86808	0.16009	1	LAYN DSC3
V$CIZ_01	246	233	0.947154	4	1.93592	0.160768	1	FOXD3 ZIC1 GSX1 PAX1
BRUINS_UVC_RESPONSE_VIA_TP53_GROUP_A	898	866	0.964365	11	1.43767	0.161811	1	CHODL CACNA1D VSX1 SLITRK1 SSTR2 STK32B IRX4 FBLN7 CRYBA2 INSM2 ASCL1
V$HNF1_01	245	234	0.955102	4	1.9274	0.162491	1	PDGFRA ROBO3 ISL1 SLC6A5
KUNINGER_IGF1_VS_PDGFB_TARGETS_UP	82	80	0.97561	2	2.83117	0.163272	1	DKFZP564O0823 NPNT
LEIN_MIDBRAIN_MARKERS	82	80	0.97561	2	2.83117	0.163272	1	POU4F1 SLC6A3
TRANSMEMBRANE_RECEPTOR_PROTEIN_TYROSINE_KINASE_SIGNALING_PATHWAY	83	80	0.963855	2	2.83117	0.163272	1	FGF5 PTPRT
V$CHOP_01	238	235	0.987395	4	1.91896	0.164222	1	SLITRK3 CACNA1E TPPP3 ISL1
V$FOXO1_02	240	235	0.979167	4	1.91896	0.164222	1	HLX HOXB8 NRG1 IRX4
V$IRF_Q6	242	235	0.971074	4	1.91896	0.164222	1	BHLHB5 CASZ1 SIX1 ISL1
CAGCTTT,MIR-320	256	235	0.917969	4	1.91896	0.164222	1	INA SLITRK3 CACNA1E RP11-35N6.1
MODULE_7	239	235	0.983264	4	1.91896	0.164222	1	PAX6 HOXD13 BARX2 SIX6
EXTRACELLULAR_REGION_PART	338	320	0.946746	5	1.76155	0.16476	1	SFRP1 FGF5 COL25A1 COL9A2 KL
BONOME_OVARIAN_CANCER_SURVIVAL_OPTIMAL_DEBULKING	246	236	0.95935	4	1.91059	0.165959	1	SIM2 SOX14 HOXD1 STK32B
V$ARNT_02	248	236	0.951613	4	1.91059	0.165959	1	FOXD3 NEUROD2 ZIC1 GATA4
V$MYCMAX_03	252	236	0.936508	4	1.91059	0.165959	1	NEUROD2 NEUROD1 ZIC1 PAX6
chr3p26	33	20	0.606061	1	5.79498	0.166169	1	GRM7
REACTOME_SHC1_EVENTS_IN_ERBB4_SIGNALING	20	20	1	1	5.79498	0.166169	1	NRG1
WEST_ADRENOCORTICAL_TUMOR_MARKERS_DN	20	20	1	1	5.79498	0.166169	1	PDGFRA
TURASHVILI_BREAST_CARCINOMA_DUCTAL_VS_LOBULAR_UP	21	20	0.952381	1	5.79498	0.166169	1	SLC1A2
LANDIS_ERBB2_BREAST_PRENEOPLASTIC_UP	20	20	1	1	5.79498	0.166169	1	NPNT
HUI_MAPK14_TARGETS_UP	21	20	0.952381	1	5.79498	0.166169	1	SFRP1
SU_THYMUS	20	20	1	1	5.79498	0.166169	1	PAX1
WANG_NEOPLASTIC_TRANSFORMATION_BY_CCND1_MYC	21	20	0.952381	1	5.79498	0.166169	1	CLSTN2
MODULE_362	21	20	0.952381	1	5.79498	0.166169	1	NRG1
MODULE_48	338	321	0.949704	5	1.75589	0.166231	1	TBX5 KCNV1 PAX2 HOXB8 HOXB13
SCHUETZ_BREAST_CANCER_DUCTAL_INVASIVE_DN	84	81	0.964286	2	2.79519	0.166467	1	TBX3 DSC3
SWEET_KRAS_TARGETS_UP	84	81	0.964286	2	2.79519	0.166467	1	MSC FLRT2
V$MYOD_Q6	245	237	0.967347	4	1.90229	0.167702	1	OSR1 DCLK2 NOL4 HS6ST3
V$SP1_Q6_01	243	237	0.975309	4	1.90229	0.167702	1	PHOX2A ASCL2 SLC1A2 CYP26B1
ZHOU_INFLAMMATORY_RESPONSE_FIMA_UP	544	500	0.919118	7	1.57946	0.168159	1	SLC1A2 DOK6 ALX3 CRYBA2 SGPP2 MSC TBX5
V$E2F1_Q4	244	238	0.97541	4	1.89407	0.169453	1	GRIK1 CTNND2 HS6ST3 SLC6A5
TGACCTTG_V$SF1_Q6	249	238	0.955823	4	1.89407	0.169453	1	SLITRK1 ASTN2 LRFN5 TPPP3
ROSS_ACUTE_MYELOID_LEUKEMIA_CBF	82	82	1	2	2.76012	0.169672	1	POU4F1 STK32B
LEIN_CEREBELLUM_MARKERS	85	82	0.964706	2	2.76012	0.169672	1	SLC9A3 ZIC1
HINATA_NFKB_TARGETS_FIBROBLAST_UP	84	82	0.97619	2	2.76012	0.169672	1	FGF5 MSC
TCTATGA,MIR-376A,MIR-376B	84	82	0.97619	2	2.76012	0.169672	1	SLC6A1 GRIN3A
CCAWWNAAGG_V$SRF_Q4	87	82	0.942529	2	2.76012	0.169672	1	HOXD13 NKX6-1
DARWICHE_PAPILLOMA_RISK_LOW_UP	162	157	0.969136	3	2.15501	0.169971	1	DRD5 BHLHB5 CACNA1E
SNF5_DN.V1_DN	164	157	0.957317	3	2.15501	0.169971	1	CHODL SIM2 GDNF
NIKOLSKY_BREAST_CANCER_17Q21_Q25_AMPLICON	335	324	0.967164	5	1.7391	0.170674	1	HOXB13 SSTR2 HOXB8 DLX3 PPM1E
REACTOME_EXTRACELLULAR_MATRIX_ORGANIZATION	87	83	0.954023	2	2.72584	0.172887	1	COL9A2 COL25A1
LEE_TARGETS_OF_PTCH1_AND_SUFU_UP	83	83	1	2	2.72584	0.172887	1	CLSTN2 SLC32A1
V$CMYB_01	249	240	0.963855	4	1.87783	0.172972	1	BHLHB5 NEUROG3 HOXB8 PPM1E
V$SMAD_Q6	255	240	0.941176	4	1.87783	0.172972	1	ADCY8 NEUROD1 GDNF ONECUT2
BIOCARTA_TFF_PATHWAY	21	21	1	1	5.50579	0.173716	1	GHR
REACTOME_LIGAND_GATED_ION_CHANNEL_TRANSPORT	21	21	1	1	5.50579	0.173716	1	GABRA4
ROY_WOUND_BLOOD_VESSEL_DN	22	21	0.954545	1	5.50579	0.173716	1	SFRP1
GUENTHER_GROWTH_SPHERICAL_VS_ADHERENT_UP	21	21	1	1	5.50579	0.173716	1	OLIG2
LANDEMAINE_LUNG_METASTASIS	21	21	1	1	5.50579	0.173716	1	CHODL
KANNAN_TP53_TARGETS_DN	21	21	1	1	5.50579	0.173716	1	INA
MARIADASON_RESPONSE_TO_BUTYRATE_SULINDAC_4	21	21	1	1	5.50579	0.173716	1	CACNA1D
FINETTI_BREAST_CANCERS_KINOME_BLUE	21	21	1	1	5.50579	0.173716	1	STK32B
MCCABE_HOXC6_TARGETS_DN	21	21	1	1	5.50579	0.173716	1	PDGFRA
SMID_BREAST_CANCER_RELAPSE_IN_LUNG_UP	21	21	1	1	5.50579	0.173716	1	TTYH1
MATZUK_IMPLANTATION_AND_UTERINE	22	21	0.954545	1	5.50579	0.173716	1	PGR
WEST_ADRENOCORTICAL_CARCINOMA_VS_ADENOMA_UP	21	21	1	1	5.50579	0.173716	1	HOXB13
HOFMANN_MYELODYSPLASTIC_SYNDROM_LOW_RISK_UP	22	21	0.954545	1	5.50579	0.173716	1	LTK
GTCTACC,MIR-379	22	21	0.954545	1	5.50579	0.173716	1	GDF6
COLLAGEN	23	21	0.913043	1	5.50579	0.173716	1	COL9A2
NEURON_PROJECTION	21	21	1	1	5.50579	0.173716	1	GHSR
PROTEOGLYCAN_METABOLIC_PROCESS	21	21	1	1	5.50579	0.173716	1	CHST8
NEUROPEPTIDE_RECEPTOR_ACTIVITY	22	21	0.954545	1	5.50579	0.173716	1	SSTR2
MULLIGHAN_NPM1_SIGNATURE_3_DN	162	159	0.981481	3	2.12713	0.174414	1	TPPP3 SLC9A2 PDX1
V$AR_Q6	259	241	0.930502	4	1.86982	0.174742	1	BHLHB5 VAX1 SOX14 GJD2
AGCACTT,MIR-93,MIR-302A,MIR-302B,MIR-302C,MIR-302D,MIR-372,MIR-373,MIR-520E,MIR-520A,MIR-526B,MIR-520B,MIR-520C,MIR-520D	343	327	0.953353	5	1.72262	0.175164	1	LHX8 NEUROD1 SLITRK3 CYP26B1 VSX1
REGULATION_OF_APOPTOSIS	341	327	0.958944	5	1.72262	0.175164	1	SFRP1 TBX3 TBX5 GDNF DCC
KEGG_PROGESTERONE_MEDIATED_OOCYTE_MATURATION	86	84	0.976744	2	2.69249	0.176113	1	ADCY8 PGR
V$EGR3_01	86	84	0.976744	2	2.69249	0.176113	1	GSX1 RP11-35N6.1
TGTYNNNNNRGCARM_UNKNOWN	86	84	0.976744	2	2.69249	0.176113	1	PPM1E DGKI
V$AP2GAMMA_01	250	242	0.968	4	1.86187	0.176518	1	LHX2 KCNK12 SIX1 PPM1E
REGULATION_OF_PROGRAMMED_CELL_DEATH	342	328	0.959064	5	1.7172	0.17667	1	SFRP1 TBX3 TBX5 GDNF DCC
V$HNF1_Q6	253	243	0.960474	4	1.85399	0.1783	1	PDGFRA ROBO3 PAX2 ISL1
CONCANNON_APOPTOSIS_BY_EPOXOMICIN_DN	172	161	0.936047	3	2.09998	0.17889	1	ASCL1 NELL1 PDGFRA
ACEVEDO_METHYLATED_IN_LIVER_CANCER_DN	940	790	0.840426	10	1.42979	0.179163	1	HS6ST3 ADAMTS18 CLSTN2 ASTN2 ABCC8 STK32B DCHS2 HOXD13 DMRT3 CRTAC1
MASSARWEH_TAMOXIFEN_RESISTANCE_DN	258	244	0.945736	4	1.84618	0.180088	1	PGR IRX5 NPNT NPY1R
V$MTF1_Q4	252	244	0.968254	4	1.84618	0.180088	1	GRIN3A CRTAC1 SFRP1 GABRA4
WCAANNNYCAG_UNKNOWN	254	244	0.96063	4	1.84618	0.180088	1	GBX2 GDNF POU4F3 PCDH8
GTTRYCATRR_UNKNOWN	172	162	0.94186	3	2.08666	0.18114	1	HOXD12 PPM1E CHST8
BIOCARTA_AKT_PATHWAY	22	22	1	1	5.24342	0.181194	1	GHR
PID_PDGFRAPATHWAY	22	22	1	1	5.24342	0.181194	1	PDGFRA
PID_HEDGEHOG_2PATHWAY	22	22	1	1	5.24342	0.181194	1	HHIP
REACTOME_GRB2_EVENTS_IN_ERBB2_SIGNALING	22	22	1	1	5.24342	0.181194	1	NRG1
JEON_SMAD6_TARGETS_UP	24	22	0.916667	1	5.24342	0.181194	1	NRG1
ZHAN_MULTIPLE_MYELOMA_SPIKED	22	22	1	1	5.24342	0.181194	1	DSC3
RAMPON_ENRICHED_LEARNING_ENVIRONMENT_LATE_UP	22	22	1	1	5.24342	0.181194	1	ZIC1
NIKOLSKY_OVERCONNECTED_IN_BREAST_CANCER	22	22	1	1	5.24342	0.181194	1	MYOD1
WANG_LSD1_TARGETS_UP	24	22	0.916667	1	5.24342	0.181194	1	SIX1
BUCKANOVICH_T_LYMPHOCYTE_HOMING_ON_TUMOR_UP	24	22	0.916667	1	5.24342	0.181194	1	DPY19L2
V$PAX3_01	22	22	1	1	5.24342	0.181194	1	ZIC1
MUSCLE_CELL_DIFFERENTIATION	22	22	1	1	5.24342	0.181194	1	TBX3
ACTIN_POLYMERIZATION_AND_OR_DEPOLYMERIZATION	23	22	0.956522	1	5.24342	0.181194	1	GHSR
SODIUM_ION_TRANSPORT	22	22	1	1	5.24342	0.181194	1	SCNN1G
HEPARIN_BINDING	23	22	0.956522	1	5.24342	0.181194	1	COL25A1
NEUROPEPTIDE_BINDING	23	22	0.956522	1	5.24342	0.181194	1	SSTR2
KEGG_PROSTATE_CANCER	89	86	0.966292	2	2.62815	0.182592	1	SRD5A2 PDGFRA
HILLION_HMGA1_TARGETS	90	86	0.955556	2	2.62815	0.182592	1	GHR DCC
BONCI_TARGETS_OF_MIR15A_AND_MIR16_1	91	86	0.945055	2	2.62815	0.182592	1	CYP26B1 GHR
BILANGES_SERUM_SENSITIVE_GENES	90	86	0.955556	2	2.62815	0.182592	1	HS6ST3 POU4F1
MEMBRANE_FRACTION	339	332	0.979351	5	1.69583	0.182746	1	ADCY8 SLC6A1 SLC1A2 KL DSC3
V$MYB_Q6	255	246	0.964706	4	1.83075	0.183682	1	BHLHB5 OSR1 LRFN5 HOXB8
V$STAT5A_01	251	246	0.98008	4	1.83075	0.183682	1	COL25A1 VAX1 CACNA1D POU4F1
TGAYRTCA_V$ATF3_Q6	538	513	0.953532	7	1.53781	0.183689	1	FOXD3 LGR5 OSR1 IRX4 ADCY8 OLIG2 NOL4
KIM_MYCN_AMPLIFICATION_TARGETS_UP	92	87	0.945652	2	2.59711	0.185845	1	SLC1A2 HS6ST3
MORF_KDR	95	87	0.915789	2	2.59711	0.185845	1	SIM2 ABCC8
TRANSCRIPTION_FACTOR_COMPLEX	89	87	0.977528	2	2.59711	0.185845	1	PTF1A FIGLA
KINASES	454	424	0.933921	6	1.59366	0.186624	1	LTK MAPK4 DCLK2 OSR1 STK32B PDGFRA
V$SRY_02	255	248	0.972549	4	1.81537	0.1873	1	TBX5 HLX CACNA1E POU4F1
GTGCCAT,MIR-183	175	165	0.942857	3	2.04769	0.187935	1	SLITRK1 SLITRK3 PPM1E
chr18q22	38	23	0.605263	1	5.00356	0.188605	1	DOK6
KEGG_PROXIMAL_TUBULE_BICARBONATE_RECLAMATION	23	23	1	1	5.00356	0.188605	1	SLC9A3
BIOCARTA_RAC1_PATHWAY	23	23	1	1	5.00356	0.188605	1	PDGFRA
REACTOME_EFFECTS_OF_PIP2_HYDROLYSIS	25	23	0.92	1	5.00356	0.188605	1	DGKI
ZIRN_TRETINOIN_RESPONSE_WT1_UP	23	23	1	1	5.00356	0.188605	1	PDGFRA
KONDO_COLON_CANCER_HCP_WITH_H3K27ME1	26	23	0.884615	1	5.00356	0.188605	1	HLX
STEGER_ADIPOGENESIS_DN	25	23	0.92	1	5.00356	0.188605	1	OSR1
TACGGGT,MIR-99A,MIR-100,MIR-99B	23	23	1	1	5.00356	0.188605	1	CYP26B1
CGCTGCT,MIR-503	24	23	0.958333	1	5.00356	0.188605	1	OTP
AGTCTAG,MIR-151	24	23	0.958333	1	5.00356	0.188605	1	NELL1
ADHERENS_JUNCTION	23	23	1	1	5.00356	0.188605	1	LAYN
SYNAPSE_ORGANIZATION_AND_BIOGENESIS	23	23	1	1	5.00356	0.188605	1	POU4F1
NEGATIVE_REGULATION_OF_TRANSLATION	23	23	1	1	5.00356	0.188605	1	GHSR
OXIDOREDUCTASE_ACTIVITY_ACTING_ON_THE_CH_CH_GROUP_OF_DONORS	23	23	1	1	5.00356	0.188605	1	SRD5A2
CHANNEL_REGULATOR_ACTIVITY	24	23	0.958333	1	5.00356	0.188605	1	KCNV1
V$SREBP1_02	88	88	1	2	2.56679	0.189106	1	NOL4 HOXB8
AGGCACT,MIR-515-3P	89	88	0.988764	2	2.56679	0.189106	1	TRIM9 CACNA1D
V$NGFIC_01	255	249	0.976471	4	1.80788	0.189118	1	OTP VAX1 LRFN5 CACNA1E
V$RFX1_01	256	249	0.972656	4	1.80788	0.189118	1	PTPRT TBX5 SIX1 PAX6
GTCTTCC,MIR-7	169	166	0.982249	3	2.03515	0.190215	1	MAPK4 PAX6 FLRT2
DAVICIONI_TARGETS_OF_PAX_FOXO1_FUSIONS_UP	255	250	0.980392	4	1.80046	0.190941	1	STK32B MYOD1 NELL1 POU4F1
V$CEBPB_02	258	250	0.968992	4	1.80046	0.190941	1	PDGFRA PKNOX2 ASCL2 ONECUT2
V$STAT_Q6	260	250	0.961538	4	1.80046	0.190941	1	SIX1 TTYH1 POU4F1 IRX4
MODULE_55	834	803	0.96283	10	1.40536	0.191842	1	PDGFRA SFRP1 PAX6 BARX2 SIX6 TBX5 SSTR2 LGR5 KCND3 SIM2
KEGG_DILATED_CARDIOMYOPATHY	92	89	0.967391	2	2.5371	0.192375	1	ADCY8 CACNA1D
HOEBEKE_LYMPHOID_STEM_CELL_UP	95	89	0.936842	2	2.5371	0.192375	1	STK32B HLX
CAMPS_COLON_CANCER_COPY_NUMBER_UP	92	89	0.967391	2	2.5371	0.192375	1	DOK6 GATA4
chr21q22	261	167	0.639847	3	2.0225	0.192501	1	SIM2 GRIK1 OLIG2
V$MSX1_01	174	167	0.95977	3	2.0225	0.192501	1	ZIC1 SHOX2 NOL4
V$ETS1_B	259	251	0.969112	4	1.79309	0.19277	1	SLITRK1 CACNA1D PAX6 NRG1
V$HNF4_DR1_Q3	261	251	0.961686	4	1.79309	0.19277	1	GDNF GATA4 STMN2 RP11-35N6.1
TNF-alpha	837	805	0.961768	10	1.40167	0.193827	1	TBX5 TRIM9 SLC1A2 NRG1 FGF3 KL FLRT2 IRX5 INA GRIK1
NEGATIVE_REGULATION_OF_CELLULAR_METABOLIC_PROCESS	259	252	0.972973	4	1.78578	0.194605	1	GHSR FOXD3 TBX3 NRG1
YAMAZAKI_TCEB3_TARGETS_UP	175	168	0.96	3	2.01012	0.194795	1	GHR SOX17 THBD
ESC_V6.5_UP_EARLY.V1_DN	172	168	0.976744	3	2.01012	0.194795	1	GBX2 CACNA1E ALX3
MODULE_27	356	340	0.955056	5	1.65463	0.195125	1	PDGFRA THBD NPY1R GHR GRIK1
LIU_PROSTATE_CANCER_UP	96	90	0.9375	2	2.50805	0.195651	1	SIM2 PPM1E
GTTATAT,MIR-410	93	90	0.967742	2	2.50805	0.195651	1	GDF6 PCDH8
CAATGCA,MIR-33	92	90	0.978261	2	2.50805	0.195651	1	SLITRK3 PDGFRA
chr3q23	32	24	0.75	1	4.78636	0.195949	1	CLSTN2
BIOCARTA_EIF4_PATHWAY	24	24	1	1	4.78636	0.195949	1	GHR
REACTOME_GROWTH_HORMONE_RECEPTOR_SIGNALING	24	24	1	1	4.78636	0.195949	1	GHR
REACTOME_YAP1_AND_WWTR1_TAZ_STIMULATED_GENE_EXPRESSION	24	24	1	1	4.78636	0.195949	1	TBX5
LA_MEN1_TARGETS	24	24	1	1	4.78636	0.195949	1	HOXB8
HERNANDEZ_ABERRANT_MITOSIS_BY_DOCETACEL_2NM_DN	25	24	0.96	1	4.78636	0.195949	1	PDGFRA
OSADA_ASCL1_TARGETS_DN	24	24	1	1	4.78636	0.195949	1	NRG1
MATZUK_SPERMATOGONIA	24	24	1	1	4.78636	0.195949	1	GDNF
MAEKAWA_ATF2_TARGETS	24	24	1	1	4.78636	0.195949	1	INA
GNF2_MATK	25	24	0.96	1	4.78636	0.195949	1	PTGDR
INTERMEDIATE_FILAMENT_CYTOSKELETON	24	24	1	1	4.78636	0.195949	1	INA
INTERMEDIATE_FILAMENT	24	24	1	1	4.78636	0.195949	1	INA
POSITIVE_REGULATION_OF_CELL_DIFFERENTIATION	25	24	0.96	1	4.78636	0.195949	1	TBX5
FEEDING_BEHAVIOR	24	24	1	1	4.78636	0.195949	1	GHSR
REGULATION_OF_NEUROTRANSMITTER_LEVELS	24	24	1	1	4.78636	0.195949	1	GDNF
REGULATION_OF_CYTOKINE_PRODUCTION	25	24	0.96	1	4.78636	0.195949	1	GHSR
G_PROTEIN_SIGNALING_ADENYLATE_CYCLASE_ACTIVATING_PATHWAY	25	24	0.96	1	4.78636	0.195949	1	DRD5
AUXILIARY_TRANSPORT_PROTEIN_ACTIVITY	26	24	0.923077	1	4.78636	0.195949	1	KCNV1
TRANSLOCATED_GENES	268	253	0.94403	4	1.77853	0.196445	1	HOXD13 CDX2 PDGFRA OLIG2
MORF_PPP2R5B	175	169	0.965714	3	1.99801	0.197096	1	BARX2 SIM2 ABCC8
TTAYRTAA_V$E4BP4_01	265	254	0.958491	4	1.77134	0.19829	1	CRTAC1 OTP DGKI UNC5C
NEGATIVE_REGULATION_OF_METABOLIC_PROCESS	262	254	0.969466	4	1.77134	0.19829	1	GHSR FOXD3 TBX3 NRG1
REACTOME_DOWNSTREAM_SIGNAL_TRANSDUCTION	95	91	0.957895	2	2.4799	0.198935	1	ADCY8 PDGFRA
AACYNNNNTTCCS_UNKNOWN	95	91	0.957895	2	2.4799	0.198935	1	CASZ1 PAX6
V$LXR_DR4_Q3	92	91	0.98913	2	2.4799	0.198935	1	GJD2 FOXD3
V$IK2_01	267	256	0.958801	4	1.7571	0.201997	1	ASCL2 SLITRK1 CHST8 HS6ST3
SMID_BREAST_CANCER_RELAPSE_IN_BONE_UP	97	92	0.948454	2	2.45223	0.202225	1	ASCL1 PTPRT
MODULE_146	102	92	0.901961	2	2.45223	0.202225	1	SSTR2 NPY1R
MODULE_174	95	92	0.968421	2	2.45223	0.202225	1	NRG1 HLX
NEGATIVE_REGULATION_OF_CELLULAR_PROCESS	646	622	0.962848	8	1.44862	0.202264	1	SSTR2 FOXD3 NRG1 SFRP1 GHSR TBX3 TBX5 GDNF
chr2p12	35	25	0.714286	1	4.5863	0.203227	1	CYP26B1
PID_HDAC_CLASSIII_PATHWAY	25	25	1	1	4.5863	0.203227	1	MYOD1
GARGALOVIC_RESPONSE_TO_OXIDIZED_PHOSPHOLIPIDS_RED_DN	25	25	1	1	4.5863	0.203227	1	HLX
WONG_ENDMETRIUM_CANCER_UP	25	25	1	1	4.5863	0.203227	1	ZIC1
YANG_BREAST_CANCER_ESR1_DN	25	25	1	1	4.5863	0.203227	1	SFRP1
WILLIAMS_ESR1_TARGETS_UP	26	25	0.961538	1	4.5863	0.203227	1	PPM1E
HOEGERKORP_CD44_TARGETS_TEMPORAL_DN	25	25	1	1	4.5863	0.203227	1	HTR1A
KIM_HYPOXIA	25	25	1	1	4.5863	0.203227	1	NKX3-2
GAZIN_EPIGENETIC_SILENCING_BY_KRAS	26	25	0.961538	1	4.5863	0.203227	1	SOX14
WEBER_METHYLATED_HCP_IN_SPERM_DN	28	25	0.892857	1	4.5863	0.203227	1	DMRT1
KORKOLA_EMBRYONIC_CARCINOMA_VS_SEMINOMA_DN	25	25	1	1	4.5863	0.203227	1	SOX17
MODULE_59	28	25	0.892857	1	4.5863	0.203227	1	OLIG2
MODULE_573	25	25	1	1	4.5863	0.203227	1	UCP1
REGULATION_OF_ANATOMICAL_STRUCTURE_MORPHOGENESIS	25	25	1	1	4.5863	0.203227	1	SLIT2
LIGAND_DEPENDENT_NUCLEAR_RECEPTOR_ACTIVITY	25	25	1	1	4.5863	0.203227	1	PGR
V$HNF4_01	269	257	0.95539	4	1.75006	0.203858	1	CDX2 TBX5 GATA4 RP11-35N6.1
FOSTER_KDM1A_TARGETS_UP	266	258	0.969925	4	1.74308	0.205725	1	HOXD8 MT1A BARX2 SRD5A2
SECRETION	178	173	0.97191	3	1.95052	0.206364	1	GHSR SCNN1G TBX3
PTEN_DN.V1_DN	187	173	0.925134	3	1.95052	0.206364	1	TPPP3 TBX3 ALX3
GOZGIT_ESR1_TARGETS_DN	781	723	0.925736	9	1.4023	0.208565	1	FAM84A CTNND2 NPNT SLIT2 SLC1A2 PGR IRX5 PPM1E THBD
BENPORATH_NOS_TARGETS	179	174	0.972067	3	1.93902	0.208697	1	MSC ZIC1 SFRP1
ESC_J1_UP_EARLY.V1_UP	183	174	0.95082	3	1.93902	0.208697	1	ASCL2 HMX2 ALX3
YGACNNYACAR_UNKNOWN	96	94	0.979167	2	2.3985	0.208824	1	NEUROG1 NEUROD2
V$HAND1E47_01	277	260	0.938628	4	1.72928	0.209472	1	HOXB13 RSPO2 NRG1 DCHS2
KEGG_GLYCOSAMINOGLYCAN_BIOSYNTHESIS_HEPARAN_SULFATE	26	26	1	1	4.40325	0.21044	1	HS6ST3
BIOCARTA_EDG1_PATHWAY	27	26	0.962963	1	4.40325	0.21044	1	PDGFRA
REACTOME_GAP_JUNCTION_TRAFFICKING	27	26	0.962963	1	4.40325	0.21044	1	GJD2
CHIN_BREAST_CANCER_COPY_NUMBER_UP	27	26	0.962963	1	4.40325	0.21044	1	FGF3
XU_HGF_TARGETS_INDUCED_BY_AKT1_48HR_DN	27	26	0.962963	1	4.40325	0.21044	1	GSX1
DACOSTA_ERCC3_ALLELE_XPCS_VS_TTD_UP	28	26	0.928571	1	4.40325	0.21044	1	LHX2
JI_METASTASIS_REPRESSED_BY_STK11	27	26	0.962963	1	4.40325	0.21044	1	SIM2
SMID_BREAST_CANCER_RELAPSE_IN_PLEURA_DN	27	26	0.962963	1	4.40325	0.21044	1	SIX1
VALK_AML_CLUSTER_16	26	26	1	1	4.40325	0.21044	1	CLSTN2
V$TAXCREB_02	26	26	1	1	4.40325	0.21044	1	OTP
GCM_PPM1D	26	26	1	1	4.40325	0.21044	1	PPM1E
MODULE_68	26	26	1	1	4.40325	0.21044	1	INA
MODULE_298	26	26	1	1	4.40325	0.21044	1	INA
AMINO_ACID_TRANSPORT	26	26	1	1	4.40325	0.21044	1	SLC1A2
REGULATION_OF_CELL_MIGRATION	28	26	0.928571	1	4.40325	0.21044	1	TBX5
HOSHIDA_LIVER_CANCER_SUBCLASS_S3	266	261	0.981203	4	1.72246	0.211354	1	ASCL1 SLC6A1 NRG1 GHR
GGCAGTG,MIR-324-3P	97	95	0.979381	2	2.37265	0.212132	1	INA SORCS1
GRAESSMANN_APOPTOSIS_BY_SERUM_DEPRIVATION_UP	552	536	0.971014	7	1.46914	0.212552	1	OSR1 NEUROG3 HOXB8 ABCC8 DCC GHR PTPRT
MCBRYAN_PUBERTAL_BREAST_4_5WK_UP	271	262	0.96679	4	1.71569	0.21324	1	WNT2 IRX5 FBLN7 SFRP1
RIZKI_TUMOR_INVASIVENESS_3D_DN	270	262	0.97037	4	1.71569	0.21324	1	WNT2 HOXD9 INA IRX5
KUMAR_PATHOGEN_LOAD_BY_MACROPHAGES	275	262	0.952727	4	1.71569	0.21324	1	ASTN2 SLC9A2 FOXD3 FAM84A
V$AP2_Q6_01	272	262	0.963235	4	1.71569	0.21324	1	LHX2 ASCL1 LRFN5 PPM1E
REACTOME_SIGNALING_BY_ERBB2	101	96	0.950495	2	2.34733	0.215445	1	ADCY8 NRG1
ATACCTC,MIR-202	179	177	0.988827	3	1.9053	0.21573	1	CSMD1 CACNA1E GHR
HUTTMANN_B_CLL_POOR_SURVIVAL_UP	276	264	0.956522	4	1.70232	0.217026	1	SIX6 LTK NRG1 RYR3
BIOCARTA_GH_PATHWAY	28	27	0.964286	1	4.23362	0.217588	1	GHR
REACTOME_MYOGENESIS	28	27	0.964286	1	4.23362	0.217588	1	MYOD1
RIZ_ERYTHROID_DIFFERENTIATION_APOBEC2	27	27	1	1	4.23362	0.217588	1	PDX1
SAKAI_TUMOR_INFILTRATING_MONOCYTES_UP	27	27	1	1	4.23362	0.217588	1	NRG1
BOYLAN_MULTIPLE_MYELOMA_D_CLUSTER_UP	27	27	1	1	4.23362	0.217588	1	ISL1
IKEDA_MIR30_TARGETS_DN	27	27	1	1	4.23362	0.217588	1	IRX4
HOLLEMAN_VINCRISTINE_RESISTANCE_ALL_UP	27	27	1	1	4.23362	0.217588	1	DSC3
GTAGGCA,MIR-189	29	27	0.931034	1	4.23362	0.217588	1	SLITRK1
CAR_MYST2	27	27	1	1	4.23362	0.217588	1	POU4F1
MODULE_134	30	27	0.9	1	4.23362	0.217588	1	NPY1R
MODULE_265	29	27	0.931034	1	4.23362	0.217588	1	GHR
MODULE_367	29	27	0.931034	1	4.23362	0.217588	1	DGKI
SYNAPSE	27	27	1	1	4.23362	0.217588	1	GRM7
SULFOTRANSFERASE_ACTIVITY	28	27	0.964286	1	4.23362	0.217588	1	CHST8
IL15_UP.V1_DN	190	178	0.936842	3	1.89432	0.218085	1	CACNA1E GDNF HOXD13
chr14q24	142	97	0.683099	2	2.32253	0.218763	1	KCNK13 FLRT2
GGTGTGT,MIR-329	113	97	0.858407	2	2.32253	0.218763	1	PAX2 NRG1
STK33_NOMO_DN	292	265	0.907534	4	1.69571	0.218927	1	HOXD13 BHLHB5 FBLN7 ALX3
QI_PLASMACYTOMA_DN	100	98	0.98	2	2.29824	0.222085	1	FIGLA PDGFRA
V$POU3F2_01	100	98	0.98	2	2.29824	0.222085	1	VAX1 HOXB8
V$IK1_01	278	267	0.960432	4	1.68263	0.222741	1	CRTAC1 HOXB13 FOXD3 SLITRK1
MOHANKUMAR_TLX1_TARGETS_DN	193	180	0.932642	3	1.87273	0.222813	1	SLITRK3 KCND3 HHIP
KRAS.600_UP.V1_DN	289	268	0.927336	4	1.67617	0.224654	1	SLC6A3 NKX6-1 HOXB8 THBD
BIOCARTA_HDAC_PATHWAY	32	28	0.875	1	4.07639	0.224671	1	MYOD1
BIOCARTA_ERK_PATHWAY	28	28	1	1	4.07639	0.224671	1	PDGFRA
PID_WNT_SIGNALING_PATHWAY	28	28	1	1	4.07639	0.224671	1	WNT2
LI_WILMS_TUMOR_VS_FETAL_KIDNEY_2_UP	30	28	0.933333	1	4.07639	0.224671	1	HOXD9
GNF2_RPA1	28	28	1	1	4.07639	0.224671	1	OSR1
LIPID_RAFT	29	28	0.965517	1	4.07639	0.224671	1	GHSR
NEGATIVE_REGULATION_OF_CELL_DIFFERENTIATION	28	28	1	1	4.07639	0.224671	1	TBX3
RESPONSE_TO_WOUNDING	190	181	0.952632	3	1.86212	0.225184	1	THBD HOXB13 GHSR
TGFB_UP.V1_UP	192	181	0.942708	3	1.86212	0.225184	1	HLX CYP26B1 TBX3
KEGG_GNRH_SIGNALING_PATHWAY	101	99	0.980198	2	2.27444	0.225412	1	ADCY8 CACNA1D
ACTWSNACTNY_UNKNOWN	103	99	0.961165	2	2.27444	0.225412	1	STMN2 COL25A1
IL-6	104	99	0.951923	2	2.27444	0.225412	1	UCP1 PDGFRA
KEGG_MELANOGENESIS	102	100	0.980392	2	2.25112	0.228742	1	ADCY8 WNT2
WANG_SMARCE1_TARGETS_DN	371	361	0.973046	5	1.55528	0.228924	1	TRIM9 FGF5 NRG1 SIX2 POU4F1
NEGATIVE_REGULATION_OF_TRANSCRIPTION	188	183	0.973404	3	1.84126	0.229942	1	NRG1 FOXD3 TBX3
REACTOME_SIGNALING_BY_FGFR1_MUTANTS	30	29	0.966667	1	3.93088	0.231691	1	FGF5
REACTOME_CA_DEPENDENT_EVENTS	30	29	0.966667	1	3.93088	0.231691	1	ADCY8
REACTOME_STEROID_HORMONES	29	29	1	1	3.93088	0.231691	1	SRD5A2
REACTOME_ACTIVATION_OF_KAINATE_RECEPTORS_UPON_GLUTAMATE_BINDING	31	29	0.935484	1	3.93088	0.231691	1	GRIK1
REACTOME_INWARDLY_RECTIFYING_K_CHANNELS	31	29	0.935484	1	3.93088	0.231691	1	ABCC8
WOTTON_RUNX_TARGETS_DN	29	29	1	1	3.93088	0.231691	1	SIX1
NAKAJIMA_EOSINOPHIL	30	29	0.966667	1	3.93088	0.231691	1	OLIG2
TAVOR_CEBPA_TARGETS_DN	30	29	0.966667	1	3.93088	0.231691	1	THBD
NGUYEN_NOTCH1_TARGETS_UP	29	29	1	1	3.93088	0.231691	1	ABCC8
MATZUK_CENTRAL_FOR_FEMALE_FERTILITY	29	29	1	1	3.93088	0.231691	1	GHR
BOQUEST_STEM_CELL_CULTURED_VS_FRESH_DN	31	29	0.935484	1	3.93088	0.231691	1	TPPP3
PEDERSEN_METASTASIS_BY_ERBB2_ISOFORM_6	29	29	1	1	3.93088	0.231691	1	FAM5B
YU_BAP1_TARGETS	29	29	1	1	3.93088	0.231691	1	PDGFRA
MODULE_116	29	29	1	1	3.93088	0.231691	1	UCP1
MODULE_184	29	29	1	1	3.93088	0.231691	1	SRD5A2
MODULE_524	30	29	0.966667	1	3.93088	0.231691	1	STMN2
NEGATIVE_REGULATION_OF_CELLULAR_BIOSYNTHETIC_PROCESS	29	29	1	1	3.93088	0.231691	1	GHSR
BONE_REMODELING	29	29	1	1	3.93088	0.231691	1	KL
RICKMAN_HEAD_AND_NECK_CANCER_C	113	101	0.893805	2	2.22826	0.232076	1	MT1M NRG1
LABBE_TGFB1_TARGETS_UP	102	101	0.990196	2	2.22826	0.232076	1	PDGFRA HOXD12
IL2_UP.V1_DN	196	184	0.938776	3	1.83101	0.232328	1	ISL1 CACNA1E NKX3-2
MULLIGHAN_MLL_SIGNATURE_2_DN	281	272	0.967972	4	1.6508	0.232351	1	POU4F1 BARX2 LGR5 STK32B
WOO_LIVER_CANCER_RECURRENCE_UP	105	102	0.971429	2	2.20575	0.235412	1	COL9A2 SLIT2
NEGATIVE_REGULATION_OF_BIOLOGICAL_PROCESS	677	651	0.961595	8	1.38113	0.237089	1	SSTR2 FOXD3 NRG1 SFRP1 GHSR TBX3 TBX5 GDNF
ATATGCA,MIR-448	212	186	0.877358	3	1.81064	0.237114	1	GDF6 TBX3 PCDH8
CYCLIN_D1_UP.V1_DN	191	186	0.973822	3	1.81064	0.237114	1	HTR1A NELL1 GATA4
TGFB_UP.V1_DN	192	186	0.96875	3	1.81064	0.237114	1	IRX5 ISL1 THBD
chr4q22	45	30	0.666667	1	3.79522	0.238647	1	ATOH1
REACTOME_SPHINGOLIPID_DE_NOVO_BIOSYNTHESIS	31	30	0.967742	1	3.79522	0.238647	1	SGPP2
REACTOME_HS_GAG_BIOSYNTHESIS	31	30	0.967742	1	3.79522	0.238647	1	HS6ST3
REACTOME_GLUCAGON_SIGNALING_IN_METABOLIC_REGULATION	34	30	0.882353	1	3.79522	0.238647	1	ADCY8
GAZDA_DIAMOND_BLACKFAN_ANEMIA_MYELOID_UP	30	30	1	1	3.79522	0.238647	1	THBD
BERENJENO_TRANSFORMED_BY_RHOA_FOREVER_DN	31	30	0.967742	1	3.79522	0.238647	1	NPNT
RORIE_TARGETS_OF_EWSR1_FLI1_FUSION_UP	30	30	1	1	3.79522	0.238647	1	POU4F1
DORSEY_GAB2_TARGETS	31	30	0.967742	1	3.79522	0.238647	1	GRIK1
MCCABE_HOXC6_TARGETS_CANCER_UP	31	30	0.967742	1	3.79522	0.238647	1	PDGFRA
BONOME_OVARIAN_CANCER_POOR_SURVIVAL_UP	31	30	0.967742	1	3.79522	0.238647	1	KL
VALK_AML_CLUSTER_12	30	30	1	1	3.79522	0.238647	1	NKX3-2
PLASARI_TGFB1_SIGNALING_VIA_NFIC_10HR_DN	30	30	1	1	3.79522	0.238647	1	PDGFRA
CAR_TNFRSF25	30	30	1	1	3.79522	0.238647	1	POU4F1
MODULE_221	30	30	1	1	3.79522	0.238647	1	SRD5A2
RUFFLE	31	30	0.967742	1	3.79522	0.238647	1	LAYN
NEGATIVE_REGULATION_OF_MULTICELLULAR_ORGANISMAL_PROCESS	32	30	0.9375	1	3.79522	0.238647	1	GHSR
TISSUE_REMODELING	30	30	1	1	3.79522	0.238647	1	KL
HORMONE_METABOLIC_PROCESS	32	30	0.9375	1	3.79522	0.238647	1	CHST8
NEGATIVE_REGULATION_OF_BIOSYNTHETIC_PROCESS	30	30	1	1	3.79522	0.238647	1	GHSR
SYMPORTER_ACTIVITY	31	30	0.967742	1	3.79522	0.238647	1	SLC6A5
JAZAG_TGFB1_SIGNALING_UP	108	103	0.953704	2	2.18403	0.238752	1	GDNF NRG1
CELL_PROJECTION	108	103	0.953704	2	2.18403	0.238752	1	GHSR LAYN
MODULE_49	294	276	0.938776	4	1.62618	0.240113	1	STK32B OTP NELL1 DMRT3
NEGATIVE_REGULATION_OF_DEVELOPMENTAL_PROCESS	197	188	0.954315	3	1.79092	0.241916	1	SFRP1 TBX3 GDNF
GCM_RING1	110	104	0.945455	2	2.16246	0.242094	1	SCNN1G LTK
MODULE_576	110	104	0.945455	2	2.16246	0.242094	1	PDGFRA LHX2
LIU_PROSTATE_CANCER_DN	481	464	0.964657	6	1.45138	0.243785	1	PGR HOXD13 DSC3 CNRIP1 LAYN SRD5A2
MODULE_2	384	370	0.963542	5	1.5162	0.243913	1	SFRP1 SLIT2 STMN2 INA ZIC1
V$MAZ_Q6	193	189	0.979275	3	1.78122	0.244324	1	ASCL2 NEUROG3 PAX6
VEGF_A_UP.V1_UP	196	189	0.964286	3	1.78122	0.244324	1	LHX2 SPOCK3 PAX1
WOOD_EBV_EBNA1_TARGETS_UP	110	105	0.954545	2	2.14133	0.245438	1	LGR5 SIX2
ROESSLER_LIVER_CANCER_METASTASIS_UP	107	105	0.981308	2	2.14133	0.245438	1	HOXB13 SPOCK3
GAGCCTG,MIR-484	108	105	0.972222	2	2.14133	0.245438	1	SLC6A1 ZIC1
chr16q23	47	31	0.659574	1	3.6687	0.245541	1	ADAMTS18
REACTOME_DAG_AND_IP3_SIGNALING	32	31	0.96875	1	3.6687	0.245541	1	ADCY8
REACTOME_FORMATION_OF_FIBRIN_CLOT_CLOTTING_CASCADE	32	31	0.96875	1	3.6687	0.245541	1	THBD
SIMBULAN_UV_RESPONSE_IMMORTALIZED_DN	31	31	1	1	3.6687	0.245541	1	THBD
ROZANOV_MMP14_TARGETS_SUBSET	33	31	0.939394	1	3.6687	0.245541	1	HHIP
CUI_TCF21_TARGETS_DN	31	31	1	1	3.6687	0.245541	1	GABRA4
HUNSBERGER_EXERCISE_REGULATED_GENES	31	31	1	1	3.6687	0.245541	1	SLC6A1
EXTRACELLULAR_STRUCTURE_ORGANIZATION_AND_BIOGENESIS	32	31	0.96875	1	3.6687	0.245541	1	POU4F1
RESPONSE_TO_HORMONE_STIMULUS	33	31	0.939394	1	3.6687	0.245541	1	GHSR
HEMATOPOIETIN_INTERFERON_CLASSD200_DOMAIN_CYTOKINE_RECEPTOR_ACTIVITY	33	31	0.939394	1	3.6687	0.245541	1	GHR
TRANSFERASE_ACTIVITY_TRANSFERRING_SULFUR_CONTAINING_GROUPS	32	31	0.96875	1	3.6687	0.245541	1	CHST8
GAUSSMANN_MLL_AF4_FUSION_TARGETS_A_UP	191	190	0.994764	3	1.77162	0.246735	1	CNRIP1 TRIM9 OLIG2
ROPERO_HDAC2_TARGETS	114	106	0.929825	2	2.12061	0.248784	1	STMN2 PDX1
ACTGCAG,MIR-17-3P	110	106	0.963636	2	2.12061	0.248784	1	SLITRK1 NEUROG1
TGAGATT,MIR-216	107	106	0.990654	2	2.12061	0.248784	1	PTPRT TBX3
MODULE_503	112	106	0.946429	2	2.12061	0.248784	1	PDGFRA LHX2
CHYLA_CBFA2T3_TARGETS_UP	387	374	0.966408	5	1.49945	0.250659	1	GBX2 NRG1 SSTR2 SLC32A1 LGR5
WAMUNYOKOLI_OVARIAN_CANCER_LMP_DN	199	192	0.964824	3	1.7527	0.25157	1	FLRT2 SLIT2 HOXD8
GTATTAT,MIR-369-3P	207	192	0.927536	3	1.7527	0.25157	1	SLC6A1 PAX6 RP11-35N6.1
RICKMAN_TUMOR_DIFFERENTIATED_WELL_VS_MODERATELY_DN	110	107	0.972727	2	2.1003	0.252131	1	CYP26B1 NRG1
chr8p12	50	32	0.64	1	3.54969	0.252373	1	NRG1
BIOCARTA_PDGF_PATHWAY	32	32	1	1	3.54969	0.252373	1	PDGFRA
BURTON_ADIPOGENESIS_1	33	32	0.969697	1	3.54969	0.252373	1	THBD
KIM_ALL_DISORDERS_OLIGODENDROCYTE_NUMBER_CORR_DN	36	32	0.888889	1	3.54969	0.252373	1	SLC1A2
FIGUEROA_AML_METHYLATION_CLUSTER_6_DN	38	32	0.842105	1	3.54969	0.252373	1	GBX2
PLASARI_TGFB1_SIGNALING_VIA_NFIC_1HR_UP	33	32	0.969697	1	3.54969	0.252373	1	PDGFRA
MODULE_131	33	32	0.969697	1	3.54969	0.252373	1	THBD
GRUETZMANN_PANCREATIC_CANCER_DN	203	193	0.950739	3	1.74338	0.253992	1	PAX6 NPY1R CTNND2
ERB2_UP.V1_DN	197	193	0.979695	3	1.74338	0.253992	1	NPY1R ASCL1 CYP26B1
LTE2_UP.V1_DN	196	194	0.989796	3	1.73416	0.256418	1	NPY1R ASCL1 PPM1E
RGAGGAARY_V$PU1_Q6	502	473	0.942231	6	1.42272	0.257324	1	CACNA1D PAX6 NPNT CDX2 OTP HOXB8
KEGG_OOCYTE_MEIOSIS	114	109	0.95614	2	2.06083	0.258829	1	PGR ADCY8
TGTGTGA,MIR-377	200	195	0.975	3	1.72504	0.258847	1	PDGFRA HOXB8 NRG1
PID_ALPHASYNUCLEIN_PATHWAY	33	33	1	1	3.43886	0.259143	1	SLC6A3
REACTOME_ABC_FAMILY_PROTEINS_MEDIATED_TRANSPORT	34	33	0.970588	1	3.43886	0.259143	1	ABCC8
REACTOME_POST_NMDA_RECEPTOR_ACTIVATION_EVENTS	33	33	1	1	3.43886	0.259143	1	ADCY8
HERNANDEZ_MITOTIC_ARREST_BY_DOCETAXEL_1_UP	36	33	0.916667	1	3.43886	0.259143	1	SFRP1
HEIDENBLAD_AMPLICON_12P11_12_UP	33	33	1	1	3.43886	0.259143	1	ABCC8
YANG_BREAST_CANCER_ESR1_LASER_UP	34	33	0.970588	1	3.43886	0.259143	1	STK32B
LIEN_BREAST_CARCINOMA_METAPLASTIC	35	33	0.942857	1	3.43886	0.259143	1	PDGFRA
GROSS_HYPOXIA_VIA_ELK3_ONLY_UP	33	33	1	1	3.43886	0.259143	1	THBD
SCHRAETS_MLL_TARGETS_UP	35	33	0.942857	1	3.43886	0.259143	1	HOXD8
MIKKELSEN_MCV6_ICP_WITH_H3K4ME3_AND_H3K27ME3	34	33	0.970588	1	3.43886	0.259143	1	UCP1
MODULE_522	34	33	0.970588	1	3.43886	0.259143	1	HLX
CELLULAR_COMPONENT_DISASSEMBLY	33	33	1	1	3.43886	0.259143	1	NRG1
PEREZ_TP53_AND_TP63_TARGETS	205	196	0.956098	3	1.71601	0.261279	1	SLIT2 CASZ1 IRX5
BOYAULT_LIVER_CANCER_SUBCLASS_G1_UP	113	110	0.973451	2	2.04164	0.262179	1	CACNA1D CTNND2
ATGCAGT,MIR-217	115	110	0.956522	2	2.04164	0.262179	1	SLITRK3 NEUROD1
MORF_PRKACA	111	110	0.990991	2	2.04164	0.262179	1	TBX5 ABCC8
SCHAEFFER_PROSTATE_DEVELOPMENT_48HR_UP	487	477	0.979466	6	1.41034	0.263406	1	MKX SLC9A2 HHIP HOXB13 SRD5A2 HOXD8
V$EGR2_01	199	197	0.98995	3	1.70708	0.263715	1	OSR1 GSX1 RP11-35N6.1
V$HSF_Q6	201	197	0.9801	3	1.70708	0.263715	1	RSPO2 MYOD1 HS6ST3
KEGG_VASCULAR_SMOOTH_MUSCLE_CONTRACTION	115	111	0.965217	2	2.02279	0.26553	1	ADCY8 CACNA1D
BROWNE_HCMV_INFECTION_14HR_DN	298	289	0.969799	4	1.55093	0.26573	1	PDGFRA CACNA1E NEUROD1 MT1A
BIOCARTA_MPR_PATHWAY	34	34	1	1	3.33448	0.265852	1	PGR
ST_WNT_BETA_CATENIN_PATHWAY	34	34	1	1	3.33448	0.265852	1	SFRP1
COLIN_PILOCYTIC_ASTROCYTOMA_VS_GLIOBLASTOMA_UP	35	34	0.971429	1	3.33448	0.265852	1	OLIG2
ROZANOV_MMP14_TARGETS_DN	35	34	0.971429	1	3.33448	0.265852	1	FLRT2
DORSAM_HOXA9_TARGETS_UP	35	34	0.971429	1	3.33448	0.265852	1	PHOX2A
LEIN_LOCALIZED_TO_PROXIMAL_DENDRITES	37	34	0.918919	1	3.33448	0.265852	1	INA
MODULE_153	34	34	1	1	3.33448	0.265852	1	HOXB13
MODULE_419	34	34	1	1	3.33448	0.265852	1	STMN2
EXCRETION	36	34	0.944444	1	3.33448	0.265852	1	SCNN1G
RECEPTOR_SIGNALING_PROTEIN_SERINE_THREONINE_KINASE_ACTIVITY	34	34	1	1	3.33448	0.265852	1	MAPK4
PEDERSEN_METASTASIS_BY_ERBB2_ISOFORM_7	403	383	0.950372	5	1.46305	0.266006	1	CACNA1D NPNT SIX1 CTNND2 DKFZP564O0823
REGULATION_OF_CELL_PROLIFERATION	308	290	0.941558	4	1.54542	0.267722	1	HTR1A SSTR2 TBX3 TBX5
MODULE_98	393	384	0.977099	5	1.45912	0.267725	1	ZIC1 PAX6 LHX2 POU4F1 DGKI
V$STAT5A_04	213	199	0.934272	3	1.68948	0.268594	1	ATOH1 POU4F1 NOL4
FIGUEROA_AML_METHYLATION_CLUSTER_7_UP	118	112	0.949153	2	2.00423	0.26888	1	FAM19A4 NEUROG1
XU_GH1_EXOGENOUS_TARGETS_DN	120	113	0.941667	2	1.98615	0.272231	1	PDX1 GBX2
REACTOME_METABOLISM_OF_STEROID_HORMONES_AND_VITAMINS_A_AND_D	35	35	1	1	3.23624	0.272501	1	SRD5A2
PACHER_TARGETS_OF_IGF1_AND_IGF2_UP	35	35	1	1	3.23624	0.272501	1	PCDH8
LIU_CDX2_TARGETS_UP	36	35	0.972222	1	3.23624	0.272501	1	ATOH1
HU_GENOTOXIN_ACTION_DIRECT_VS_INDIRECT_4HR	37	35	0.945946	1	3.23624	0.272501	1	SLC1A2
VALK_AML_CLUSTER_9	35	35	1	1	3.23624	0.272501	1	TPPP3
LOPEZ_TRANSLATION_VIA_FN1_SIGNALING	35	35	1	1	3.23624	0.272501	1	SSTR2
GCM_FCGR2B	38	35	0.921053	1	3.23624	0.272501	1	SCNN1G
MODULE_410	36	35	0.972222	1	3.23624	0.272501	1	THBD
MODULE_511	39	35	0.897436	1	3.23624	0.272501	1	DMRT1
BASOLATERAL_PLASMA_MEMBRANE	35	35	1	1	3.23624	0.272501	1	LAYN
POSITIVE_REGULATION_OF_CELLULAR_COMPONENT_ORGANIZATION_AND_BIOGENESIS	36	35	0.972222	1	3.23624	0.272501	1	SLIT2
SPECIFIC_RNA_POLYMERASE_II_TRANSCRIPTION_FACTOR_ACTIVITY	35	35	1	1	3.23624	0.272501	1	PDX1
HYDROLASE_ACTIVITY_HYDROLYZING_O_GLYCOSYL_COMPOUNDS	37	35	0.945946	1	3.23624	0.272501	1	KL
BCAT.100_UP.V1_DN	45	35	0.777778	1	3.23624	0.272501	1	TBX5
CELL_FRACTION	493	483	0.979716	6	1.39216	0.272601	1	SLC1A2 KL DSC3 ADCY8 SLC6A1 LTK
CTACCTC,LET-7A,LET-7B,LET-7C,LET-7D,LET-7E,LET-7F,MIR-98,LET-7G,LET-7I	391	387	0.98977	5	1.44743	0.272896	1	RSPO2 GDF6 TBX5 SLC6A1 HOXD1
PICCALUGA_ANGIOIMMUNOBLASTIC_LYMPHOMA_UP	205	201	0.980488	3	1.67224	0.273483	1	FLRT2 PDGFRA CYP26B1
V$TCF11MAFG_01	207	201	0.971014	3	1.67224	0.273483	1	ONECUT2 IRX4 SLC6A5
SCHAEFFER_PROSTATE_DEVELOPMENT_12HR_UP	116	114	0.982759	2	1.96832	0.275581	1	MKX DCLK2
MODULE_180	120	114	0.95	2	1.96832	0.275581	1	NPY1R IRX5
CAIRO_HEPATOBLASTOMA_UP	207	203	0.980676	3	1.65534	0.278383	1	TBX3 LGR5 RP11-35N6.1
chr11q23	163	115	0.705521	2	1.9508	0.27893	1	ROBO3 LAYN
CHEBOTAEV_GR_TARGETS_DN	120	115	0.958333	2	1.9508	0.27893	1	GDNF FLRT2
DAIRKEE_CANCER_PRONE_RESPONSE_BPA_E2	118	115	0.974576	2	1.9508	0.27893	1	NPNT DKFZP564O0823
BIOCARTA_AGR_PATHWAY	36	36	1	1	3.14361	0.27909	1	NRG1
REACTOME_PI3K_EVENTS_IN_ERBB4_SIGNALING	38	36	0.947368	1	3.14361	0.27909	1	NRG1
REACTOME_GABA_B_RECEPTOR_ACTIVATION	38	36	0.947368	1	3.14361	0.27909	1	ADCY8
HU_ANGIOGENESIS_DN	37	36	0.972973	1	3.14361	0.27909	1	GSC2
HOUSTIS_ROS	36	36	1	1	3.14361	0.27909	1	MT1A
MARZEC_IL2_SIGNALING_DN	36	36	1	1	3.14361	0.27909	1	CACNA1E
HANN_RESISTANCE_TO_BCL2_INHIBITOR_UP	36	36	1	1	3.14361	0.27909	1	STMN2
PIONTEK_PKD1_TARGETS_UP	38	36	0.947368	1	3.14361	0.27909	1	MT1A
CAR_WBSCR22	36	36	1	1	3.14361	0.27909	1	POU4F1
MODULE_96	37	36	0.972973	1	3.14361	0.27909	1	THBD
MODULE_288	37	36	0.972973	1	3.14361	0.27909	1	NPY1R
VOLTAGE_GATED_POTASSIUM_CHANNEL_ACTIVITY	36	36	1	1	3.14361	0.27909	1	KCND3
CELL_PROLIFERATION_GO_0008283	513	488	0.951267	6	1.37735	0.280323	1	HTR1A SSTR2 FGF5 PDGFRA TBX3 TBX5
SANSOM_APC_TARGETS_REQUIRE_MYC	210	204	0.971429	3	1.64702	0.280835	1	NEUROG3 SOX17 ASCL2
MODULE_63	212	204	0.962264	3	1.64702	0.280835	1	PDGFRA GHR GRIK1
ZWANG_CLASS_1_TRANSIENTLY_INDUCED_BY_EGF	516	489	0.947674	6	1.37443	0.281874	1	PITX3 SLC6A5 IRX5 SRD5A2 GHSR DKFZP564O0823
GCACCTT,MIR-18A,MIR-18B	117	116	0.991453	2	1.93359	0.282278	1	BHLHB5 SIM2
VERHAAK_GLIOBLASTOMA_CLASSICAL	207	205	0.990338	3	1.63878	0.28329	1	SHOX2 HOXD1 CRTAC1
chr8q13	56	37	0.660714	1	3.05612	0.28562	1	MSC
BIOCARTA_ALK_PATHWAY	37	37	1	1	3.05612	0.28562	1	GATA4
PID_FRA_PATHWAY	37	37	1	1	3.05612	0.28562	1	THBD
REACTOME_ACTIVATION_OF_NMDA_RECEPTOR_UPON_GLUTAMATE_BINDING_AND_POSTSYNAPTIC_EVENTS	37	37	1	1	3.05612	0.28562	1	ADCY8
SNIJDERS_AMPLIFIED_IN_HEAD_AND_NECK_TUMORS	37	37	1	1	3.05612	0.28562	1	FGF3
KRASNOSELSKAYA_ILF3_TARGETS_UP	38	37	0.973684	1	3.05612	0.28562	1	TBX5
GENTILE_UV_RESPONSE_CLUSTER_D6	37	37	1	1	3.05612	0.28562	1	PDGFRA
UZONYI_RESPONSE_TO_LEUKOTRIENE_AND_THROMBIN	37	37	1	1	3.05612	0.28562	1	HLX
HOLLEMAN_VINCRISTINE_RESISTANCE_B_ALL_UP	38	37	0.973684	1	3.05612	0.28562	1	DSC3
SULFUR_METABOLIC_PROCESS	37	37	1	1	3.05612	0.28562	1	CHST8
REGULATION_OF_CYTOKINE_BIOSYNTHETIC_PROCESS	38	37	0.973684	1	3.05612	0.28562	1	GHSR
PROTEIN_N_TERMINUS_BINDING	38	37	0.973684	1	3.05612	0.28562	1	PGR
RODRIGUES_DCC_TARGETS_DN	121	117	0.966942	2	1.91668	0.285625	1	TBX3 LGR5
FIGUEROA_AML_METHYLATION_CLUSTER_1_UP	125	117	0.936	2	1.91668	0.285625	1	NEUROG1 DOK6
AGCYRWTTC_UNKNOWN	122	117	0.959016	2	1.91668	0.285625	1	GDNF HOXB8
MORF_CD8A	127	117	0.92126	2	1.91668	0.285625	1	SIM2 ABCC8
MORF_MAP3K14	121	117	0.966942	2	1.91668	0.285625	1	HOXD9 SPOCK3
MODULE_345	128	117	0.914062	2	1.91668	0.285625	1	UCP1 CNRIP1
NEGATIVE_REGULATION_OF_NUCLEOBASENUCLEOSIDENUCLEOTIDE_AND_NUCLEIC_ACID_METABOLIC_PROCESS	211	206	0.976303	3	1.63062	0.285747	1	FOXD3 TBX3 NRG1
DACOSTA_UV_RESPONSE_VIA_ERCC3_UP	309	299	0.967638	4	1.49756	0.28577	1	SHOX2 LHX2 HOXD9 SIX1
MODULE_118	410	395	0.963415	5	1.41714	0.286788	1	PDGFRA PAX6 SIX6 LGR5 KCND3
GTGCCAA,MIR-96	303	300	0.990099	4	1.49242	0.287787	1	SLC9A2 INA FAM5B SLC1A2
TRANSCRIPTION_FACTOR_BINDING	307	300	0.977199	4	1.49242	0.287787	1	FIGLA MYOD1 NRG1 MSC
BROWNE_HCMV_INFECTION_48HR_DN	504	493	0.978175	6	1.36285	0.288095	1	CACNA1E PAX2 SIX1 MSC SLC6A3 ASCL1
VERHAAK_GLIOBLASTOMA_NEURAL	210	207	0.985714	3	1.62254	0.288206	1	ASCL1 TTYH1 THBD
TTTGCAG,MIR-518A-2	210	207	0.985714	3	1.62254	0.288206	1	ZIC1 POU4F1 DSC3
KAYO_AGING_MUSCLE_DN	123	118	0.95935	2	1.90007	0.28897	1	IRX5 SLC6A3
KEGG_REGULATION_OF_ACTIN_CYTOSKELETON	216	208	0.962963	3	1.61454	0.290666	1	FGF5 FGF3 PDGFRA
chr2q36	57	38	0.666667	1	2.97339	0.292091	1	SGPP2
chr1p33	51	38	0.745098	1	2.97339	0.292091	1	COL9A2
KEGG_SPHINGOLIPID_METABOLISM	40	38	0.95	1	2.97339	0.292091	1	SGPP2
PID_ERBB4_PATHWAY	38	38	1	1	2.97339	0.292091	1	NRG1
LASTOWSKA_COAMPLIFIED_WITH_MYCN	43	38	0.883721	1	2.97339	0.292091	1	FAM84A
HERNANDEZ_MITOTIC_ARREST_BY_DOCETAXEL_1_DN	38	38	1	1	2.97339	0.292091	1	PDGFRA
RICKMAN_HEAD_AND_NECK_CANCER_B	48	38	0.791667	1	2.97339	0.292091	1	ZIC1
WHITEHURST_PACLITAXEL_SENSITIVITY	39	38	0.974359	1	2.97339	0.292091	1	LRFN5
HAN_JNK_SINGALING_DN	39	38	0.974359	1	2.97339	0.292091	1	GHR
SMID_BREAST_CANCER_RELAPSE_IN_BRAIN_UP	39	38	0.974359	1	2.97339	0.292091	1	SFRP1
GNF2_CD7	40	38	0.95	1	2.97339	0.292091	1	PTGDR
DAIRKEE_TERT_TARGETS_DN	124	119	0.959677	2	1.88374	0.292314	1	STK32B DCLK2
GENERATION_OF_PRECURSOR_METABOLITES_AND_ENERGY	123	119	0.96748	2	1.88374	0.292314	1	PDX1 ISL1
KIM_WT1_TARGETS_8HR_DN	129	120	0.930233	2	1.86769	0.295656	1	NRG1 SIX6
AZARE_NEOPLASTIC_TRANSFORMATION_BY_STAT3_DN	121	120	0.991736	2	1.86769	0.295656	1	SFRP1 ROBO3
KIM_WT1_TARGETS_UP	214	211	0.985981	3	1.591	0.298056	1	PDGFRA FGF5 TBX3
SANSOM_APC_MYC_TARGETS	217	211	0.97235	3	1.591	0.298056	1	CDX2 ASCL2 NEUROG3
NEWMAN_ERCC6_TARGETS_DN	39	39	1	1	2.895	0.298503	1	FGF5
TOMLINS_PROSTATE_CANCER_UP	40	39	0.975	1	2.895	0.298503	1	CACNA1D
MA_MYELOID_DIFFERENTIATION_UP	39	39	1	1	2.895	0.298503	1	MT1A
WANG_LSD1_TARGETS_DN	39	39	1	1	2.895	0.298503	1	CHST8
POTTI_PACLITAXEL_SENSITIVITY	39	39	1	1	2.895	0.298503	1	LHX2
CHANGOLKAR_H2AFY_TARGETS_DN	40	39	0.975	1	2.895	0.298503	1	GHR
GGCAGAC,MIR-346	43	39	0.906977	1	2.895	0.298503	1	GRM7
CTCTATG,MIR-368	40	39	0.975	1	2.895	0.298503	1	PAX2
V$IRF2_01	125	121	0.968	2	1.85191	0.298995	1	BHLHB5 CASZ1
BOQUEST_STEM_CELL_DN	216	212	0.981481	3	1.5833	0.300522	1	THBD SOX17 KL
CCTGTGA,MIR-513	125	122	0.976	2	1.8364	0.302332	1	KCND3 PPM1E
AAGCAAT,MIR-137	223	213	0.955157	3	1.57568	0.30299	1	FLRT2 NEUROD1 PPM1E
chr20q12	51	40	0.784314	1	2.82064	0.304858	1	PTPRT
REACTOME_REGULATION_OF_INSULIN_SECRETION_BY_GLUCAGON_LIKE_PEPTIDE1	43	40	0.930233	1	2.82064	0.304858	1	ADCY8
REACTOME_REGULATION_OF_WATER_BALANCE_BY_RENAL_AQUAPORINS	44	40	0.909091	1	2.82064	0.304858	1	ADCY8
LIAO_HAVE_SOX4_BINDING_SITES	40	40	1	1	2.82064	0.304858	1	NPNT
SCHLINGEMANN_SKIN_CARCINOGENESIS_TPA_UP	42	40	0.952381	1	2.82064	0.304858	1	MT1A
FUJII_YBX1_TARGETS_UP	43	40	0.930233	1	2.82064	0.304858	1	ASCL1
ICHIBA_GRAFT_VERSUS_HOST_DISEASE_D7_DN	40	40	1	1	2.82064	0.304858	1	GHR
VOLTAGE_GATED_POTASSIUM_CHANNEL_COMPLEX	40	40	1	1	2.82064	0.304858	1	KCND3
CARBOXYLIC_ACID_TRANSPORT	41	40	0.97561	1	2.82064	0.304858	1	SLC1A2
CYTOKINE_BIOSYNTHETIC_PROCESS	41	40	0.97561	1	2.82064	0.304858	1	GHSR
MODULE_88	838	807	0.963007	9	1.24901	0.307674	1	PDGFRA SFRP1 PAX6 BARX2 SIX6 TBX5 SSTR2 LGR5 KCND3
SANSOM_APC_TARGETS_UP	126	124	0.984127	2	1.80596	0.308998	1	ASCL2 SOX17
AAAGGAT,MIR-501	126	124	0.984127	2	1.80596	0.308998	1	CHODL HOXB8
V$TEF1_Q6	226	216	0.955752	3	1.55324	0.310397	1	VAX1 CACNA1E PAX2
MORF_BCL2	222	216	0.972973	3	1.55324	0.310397	1	TBX5 NEUROD2 LTK
KEGG_ALDOSTERONE_REGULATED_SODIUM_REABSORPTION	42	41	0.97619	1	2.74993	0.311155	1	SCNN1G
REACTOME_PLC_BETA_MEDIATED_EVENTS	43	41	0.953488	1	2.74993	0.311155	1	ADCY8
REACTOME_G_ALPHA_Z_SIGNALLING_EVENTS	44	41	0.931818	1	2.74993	0.311155	1	ADCY8
ORGANIC_ACID_TRANSPORT	42	41	0.97619	1	2.74993	0.311155	1	SLC1A2
CYTOKINE_METABOLIC_PROCESS	42	41	0.97619	1	2.74993	0.311155	1	GHSR
BLOOD_COAGULATION	43	41	0.953488	1	2.74993	0.311155	1	THBD
DIGESTION	44	41	0.931818	1	2.74993	0.311155	1	SSTR2
MULLIGHAN_NPM1_MUTATED_SIGNATURE_1_DN	126	125	0.992063	2	1.79122	0.312326	1	TPPP3 PDX1
NEGATIVE_REGULATION_OF_TRANSCRIPTION_DNA_DEPENDENT	130	125	0.961538	2	1.79122	0.312326	1	FOXD3 TBX3
MODULE_292	138	126	0.913043	2	1.77672	0.315651	1	UCP1 CNRIP1
chr2p22	56	42	0.75	1	2.68277	0.317396	1	KCNK12
REACTOME_PI3K_EVENTS_IN_ERBB2_SIGNALING	44	42	0.954545	1	2.68277	0.317396	1	NRG1
WANG_TARGETS_OF_MLL_CBP_FUSION_UP	44	42	0.954545	1	2.68277	0.317396	1	MT1A
ZHAN_MULTIPLE_MYELOMA_LB_UP	48	42	0.875	1	2.68277	0.317396	1	COL9A2
JAZAERI_BREAST_CANCER_BRCA1_VS_BRCA2_DN	43	42	0.976744	1	2.68277	0.317396	1	WNT2
LEE_CALORIE_RESTRICTION_MUSCLE_UP	43	42	0.976744	1	2.68277	0.317396	1	THBD
LEIN_ASTROCYTE_MARKERS	42	42	1	1	2.68277	0.317396	1	MT1A
MODULE_484	42	42	1	1	2.68277	0.317396	1	UCP1
COAGULATION	44	42	0.954545	1	2.68277	0.317396	1	THBD
V$E2F1DP1RB_01	231	219	0.948052	3	1.53142	0.31781	1	PAX6 POU4F1 HS6ST3
GAL_LEUKEMIC_STEM_CELL_UP	133	127	0.954887	2	1.76243	0.318972	1	SLIT2 SLC1A2
V$PPARA_02	129	127	0.984496	2	1.76243	0.318972	1	NEUROG1 NEUROD2
NEGATIVE_REGULATION_OF_RNA_METABOLIC_PROCESS	132	127	0.962121	2	1.76243	0.318972	1	FOXD3 TBX3
MODULE_52	433	414	0.95612	5	1.34997	0.320265	1	PDGFRA SFRP1 LGR5 KCND3 POU4F1
BROWNE_HCMV_INFECTION_16HR_UP	225	220	0.977778	3	1.52428	0.320282	1	ISL1 INA DKFZP564O0823
POSITIVE_REGULATION_OF_CELLULAR_METABOLIC_PROCESS	229	220	0.960699	3	1.52428	0.320282	1	FOXD3 TBX5 GATA4
MODULE_436	140	128	0.914286	2	1.74835	0.32229	1	UCP1 CNRIP1
V$HIF1_Q3	230	221	0.96087	3	1.51721	0.322754	1	SLC6A1 SOX14 PPM1E
PID_RHOA_PATHWAY	45	43	0.955556	1	2.6188	0.323581	1	SLC9A3
VANHARANTA_UTERINE_FIBROID_UP	45	43	0.955556	1	2.6188	0.323581	1	COL9A2
RIZ_ERYTHROID_DIFFERENTIATION_12HR	43	43	1	1	2.6188	0.323581	1	SIX6
LEE_AGING_MUSCLE_UP	45	43	0.955556	1	2.6188	0.323581	1	SOX17
WINNEPENNINCKX_MELANOMA_METASTASIS_DN	46	43	0.934783	1	2.6188	0.323581	1	STMN2
YAP1_DN	48	43	0.895833	1	2.6188	0.323581	1	SLC6A5
APOPTOSIS_GO	431	416	0.965197	5	1.34325	0.32382	1	DCC SFRP1 TBX3 TBX5 GDNF
DELYS_THYROID_CANCER_DN	232	222	0.956897	3	1.5102	0.325226	1	GHR FLRT2 SFRP1
PROGRAMMED_CELL_DEATH	432	417	0.965278	5	1.33992	0.325599	1	DCC SFRP1 TBX3 TBX5 GDNF
MARTORIATI_MDM4_TARGETS_FETAL_LIVER_UP	227	223	0.982379	3	1.50326	0.327698	1	DLX3 HOXD1 ASCL2
SHETH_LIVER_CANCER_VS_TXNIP_LOSS_PAM1	229	223	0.973799	3	1.50326	0.327698	1	SSTR2 SRD5A2 LHX8
TRANSCRIPTION_COFACTOR_ACTIVITY	228	223	0.97807	3	1.50326	0.327698	1	MYOD1 NRG1 MSC
GRESHOCK_CANCER_COPY_NUMBER_UP	323	320	0.990712	4	1.3965	0.32848	1	HOXD13 PDGFRA OLIG2 CDX2
V$XBP1_01	133	130	0.977444	2	1.72085	0.328913	1	PAX1 NEUROD2
RB_P130_DN.V1_UP	133	130	0.977444	2	1.72085	0.328913	1	SIM2 CRTAC1
chr16q13	50	44	0.88	1	2.5578	0.32971	1	MT1A
KEGG_ABC_TRANSPORTERS	44	44	1	1	2.5578	0.32971	1	ABCC8
PID_ERBB2ERBB3PATHWAY	44	44	1	1	2.5578	0.32971	1	NRG1
PID_SYNDECAN_1_PATHWAY	46	44	0.956522	1	2.5578	0.32971	1	COL9A2
PARENT_MTOR_SIGNALING_DN	46	44	0.956522	1	2.5578	0.32971	1	FGF5
CHANDRAN_METASTASIS_TOP50_DN	45	44	0.977778	1	2.5578	0.32971	1	SFRP1
GROSS_HYPOXIA_VIA_ELK3_ONLY_DN	44	44	1	1	2.5578	0.32971	1	HOXD9
SMITH_LIVER_CANCER	45	44	0.977778	1	2.5578	0.32971	1	TBX3
NAKAJIMA_MAST_CELL	46	44	0.956522	1	2.5578	0.32971	1	MT1A
MADAN_DPPA4_TARGETS	46	44	0.956522	1	2.5578	0.32971	1	NEUROD1
MODULE_259	46	44	0.956522	1	2.5578	0.32971	1	PDGFRA
MODULE_284	45	44	0.977778	1	2.5578	0.32971	1	ABCC8
NEGATIVE_REGULATION_OF_CELLULAR_PROTEIN_METABOLIC_PROCESS	45	44	0.977778	1	2.5578	0.32971	1	GHSR
BCAT_GDS748_DN	47	44	0.93617	1	2.5578	0.32971	1	HLX
VART_KSHV_INFECTION_ANGIOGENIC_MARKERS_DN	138	131	0.949275	2	1.70742	0.332218	1	SFRP1 PDGFRA
RELA_DN.V1_DN	141	131	0.929078	2	1.70742	0.332218	1	TBX5 WNT2
AFFAR_YY1_TARGETS_DN	234	225	0.961538	3	1.48956	0.332643	1	LGR5 DLX3 PDGFRA
V$E2F_Q6	232	225	0.969828	3	1.48956	0.332643	1	PAX6 CTNND2 HS6ST3
V$E2F1_Q6	232	225	0.969828	3	1.48956	0.332643	1	PAX6 CTNND2 HS6ST3
POSITIVE_REGULATION_OF_METABOLIC_PROCESS	236	225	0.95339	3	1.48956	0.332643	1	FOXD3 TBX5 GATA4
chr8p11	55	45	0.818182	1	2.49954	0.335783	1	SFRP1
chr7q32	72	45	0.625	1	2.49954	0.335783	1	DGKI
OLSSON_E2F3_TARGETS_DN	49	45	0.918367	1	2.49954	0.335783	1	THBD
BERTUCCI_INVASIVE_CARCINOMA_DUCTAL_VS_LOBULAR_DN	46	45	0.978261	1	2.49954	0.335783	1	SFRP1
NIKOLSKY_BREAST_CANCER_12Q13_Q21_AMPLICON	46	45	0.978261	1	2.49954	0.335783	1	LGR5
OSADA_ASCL1_TARGETS_UP	46	45	0.978261	1	2.49954	0.335783	1	SSTR2
GCM_AQP4	45	45	1	1	2.49954	0.335783	1	TTYH1
GCM_LTK	46	45	0.978261	1	2.49954	0.335783	1	LTK
HYDROLASE_ACTIVITY_ACTING_ON_GLYCOSYL_BONDS	47	45	0.957447	1	2.49954	0.335783	1	KL
YAP1_UP	47	45	0.957447	1	2.49954	0.335783	1	KCNK12
V$E2F_02	235	227	0.965957	3	1.4761	0.337586	1	PAX6 POU4F1 HS6ST3
V$E2F_Q4	234	227	0.970085	3	1.4761	0.337586	1	PAX6 CTNND2 HS6ST3
V$E2F1DP1_01	235	227	0.965957	3	1.4761	0.337586	1	PAX6 POU4F1 HS6ST3
V$E2F1DP2_01	235	227	0.965957	3	1.4761	0.337586	1	PAX6 POU4F1 HS6ST3
V$E2F4DP2_01	235	227	0.965957	3	1.4761	0.337586	1	PAX6 POU4F1 HS6ST3
TCCATTKW_UNKNOWN	239	227	0.949791	3	1.4761	0.337586	1	CACNA1D SOX14 CTNND2
XU_GH1_AUTOCRINE_TARGETS_DN	142	133	0.93662	2	1.68118	0.338815	1	CTNND2 UNC5C
chr11q22	71	46	0.647887	1	2.44388	0.341802	1	PGR
KEGG_STEROID_HORMONE_BIOSYNTHESIS	55	46	0.836364	1	2.44388	0.341802	1	SRD5A2
PID_AJDISS_2PATHWAY	48	46	0.958333	1	2.44388	0.341802	1	GDNF
PID_DELTANP63PATHWAY	47	46	0.978723	1	2.44388	0.341802	1	NRG1
REACTOME_AQUAPORIN_MEDIATED_TRANSPORT	51	46	0.901961	1	2.44388	0.341802	1	ADCY8
GRAHAM_CML_QUIESCENT_VS_NORMAL_QUIESCENT_DN	47	46	0.978723	1	2.44388	0.341802	1	HLX
SILIGAN_BOUND_BY_EWS_FLT1_FUSION	47	46	0.978723	1	2.44388	0.341802	1	HS6ST3
LEE_AGING_MUSCLE_DN	46	46	1	1	2.44388	0.341802	1	PHOX2A
KRASNOSELSKAYA_ILF3_TARGETS_DN	46	46	1	1	2.44388	0.341802	1	IRX5
NAKAMURA_METASTASIS	47	46	0.978723	1	2.44388	0.341802	1	PCDH8
NUTT_GBM_VS_AO_GLIOMA_UP	46	46	1	1	2.44388	0.341802	1	MAPK4
POTTI_DOCETAXEL_SENSITIVITY	47	46	0.978723	1	2.44388	0.341802	1	SLC6A1
WARTERS_IR_RESPONSE_5GY	47	46	0.978723	1	2.44388	0.341802	1	GDNF
TAGGTCA,MIR-192,MIR-215	47	46	0.978723	1	2.44388	0.341802	1	BHLHB5
MODULE_387	49	46	0.938776	1	2.44388	0.341802	1	MYOD1
LEADING_EDGE	47	46	0.978723	1	2.44388	0.341802	1	LAYN
HEMOSTASIS	48	46	0.958333	1	2.44388	0.341802	1	THBD
NEGATIVE_REGULATION_OF_PROTEIN_METABOLIC_PROCESS	48	46	0.958333	1	2.44388	0.341802	1	GHSR
KRAS.50_UP.V1_DN	49	46	0.938776	1	2.44388	0.341802	1	SLC6A3
POOLA_INVASIVE_BREAST_CANCER_DN	134	134	1	2	1.66835	0.342106	1	CACNA1D NPY1R
FIGUEROA_AML_METHYLATION_CLUSTER_6_UP	140	134	0.957143	2	1.66835	0.342106	1	SGPP2 CBLN4
BMI1_DN.V1_DN	144	134	0.930556	2	1.66835	0.342106	1	PCDH8 HOXB13
KRAS.PROSTATE_UP.V1_UP	143	134	0.937063	2	1.66835	0.342106	1	RP11-35N6.1 NOL4
V$E2F4DP1_01	239	229	0.958159	3	1.46289	0.342528	1	PAX6 POU4F1 HS6ST3
V$NFKAPPAB65_01	237	230	0.970464	3	1.45637	0.344998	1	KY GATA4 MSC
ALK_DN.V1_UP	145	135	0.931034	2	1.65572	0.345391	1	STMN2 CHST8
KRAS.LUNG.BREAST_UP.V1_UP	145	135	0.931034	2	1.65572	0.345391	1	CLSTN2 TBX3
V$E2F_Q4_01	237	231	0.974684	3	1.4499	0.347467	1	TBX3 DMRT1 CTNND2
REACTOME_NUCLEAR_RECEPTOR_TRANSCRIPTION_PATHWAY	49	47	0.959184	1	2.39048	0.347767	1	PGR
KANG_GIST_WITH_PDGFRA_UP	50	47	0.94	1	2.39048	0.347767	1	PDGFRA
JIANG_AGING_HYPOTHALAMUS_UP	47	47	1	1	2.39048	0.347767	1	MT1A
BOYLAN_MULTIPLE_MYELOMA_C_UP	47	47	1	1	2.39048	0.347767	1	LGR5
KOHOUTEK_CCNT1_TARGETS	50	47	0.94	1	2.39048	0.347767	1	TBX3
V$MYOGNF1_01	48	47	0.979167	1	2.39048	0.347767	1	NEUROD2
KRAS.50_UP.V1_UP	48	47	0.979167	1	2.39048	0.347767	1	PCDH8
REACTOME_GPCR_DOWNSTREAM_SIGNALING	805	736	0.914286	8	1.2143	0.348587	1	ADCY8 DRD5 GHSR HTR1A NPY1R PTGDR SSTR2 DGKI
DARWICHE_SKIN_TUMOR_PROMOTER_UP	142	136	0.957746	2	1.64328	0.348672	1	DRD5 CACNA1E
CAGCACT,MIR-512-3P	158	136	0.860759	2	1.64328	0.348672	1	PTPRT GRM7
ENZYME_LINKED_RECEPTOR_PROTEIN_SIGNALING_PATHWAY	140	136	0.971429	2	1.64328	0.348672	1	PTPRT FGF5
MULLIGHAN_MLL_SIGNATURE_1_DN	242	232	0.958678	3	1.4435	0.349935	1	BARX2 POU4F1 STK32B
PURBEY_TARGETS_OF_CTBP1_NOT_SATB1_UP	344	331	0.962209	4	1.34876	0.351031	1	LTK DMRT1 ALX3 FAM84A
PHOSPHOTRANSFERASE_ACTIVITY_ALCOHOL_GROUP_AS_ACCEPTOR	334	331	0.991018	4	1.34876	0.351031	1	MAPK4 PDGFRA DGKI LTK
MORF_CDC2L5	140	137	0.978571	2	1.63102	0.351947	1	OSR1 TBX5
POSITIVE_REGULATION_OF_CELL_PROLIFERATION	149	137	0.919463	2	1.63102	0.351947	1	HTR1A TBX3
KRAS.LUNG_UP.V1_DN	145	137	0.944828	2	1.63102	0.351947	1	CYP26B1 GDNF
V$GATA4_Q3	249	233	0.935743	3	1.43715	0.352403	1	HHIP FOXD3 ZIC1
TTTGTAG,MIR-520D	336	332	0.988095	4	1.34458	0.353083	1	SORCS1 SLITRK3 NEUROG1 PPM1E
WINTER_HYPOXIA_DN	52	48	0.923077	1	2.3396	0.353678	1	DKFZP564O0823
ASTON_MAJOR_DEPRESSIVE_DISORDER_UP	49	48	0.979592	1	2.3396	0.353678	1	PTPRT
ENGELMANN_CANCER_PROGENITORS_UP	48	48	1	1	2.3396	0.353678	1	THBD
DELACROIX_RAR_TARGETS_UP	48	48	1	1	2.3396	0.353678	1	HOXD12
GGGATGC,MIR-324-5P	50	48	0.96	1	2.3396	0.353678	1	UNC5C
MODULE_329	51	48	0.941176	1	2.3396	0.353678	1	MYOD1
DOANE_RESPONSE_TO_ANDROGEN_DN	241	234	0.970954	3	1.43085	0.354869	1	CACNA1D CTNND2 SIX2
KRAS.300_UP.V1_UP	146	138	0.945205	2	1.61894	0.355217	1	PCDH8 NOL4
POSITIVE_REGULATION_OF_CELLULAR_PROCESS	668	638	0.95509	7	1.22496	0.35564	1	HTR1A FOXD3 DCC SLIT2 TBX3 TBX5 GATA4
V$AP2ALPHA_01	241	235	0.975104	3	1.42461	0.357334	1	KCNK12 SIX1 PPM1E
CCTGCTG,MIR-214	240	235	0.979167	3	1.42461	0.357334	1	SORCS1 GRM7 ZIC1
KEGG_GLYCEROLIPID_METABOLISM	49	49	1	1	2.29078	0.359536	1	DGKI
CHARAFE_BREAST_CANCER_BASAL_VS_MESENCHYMAL_DN	50	49	0.98	1	2.29078	0.359536	1	SHOX2
NADERI_BREAST_CANCER_PROGNOSIS_UP	50	49	0.98	1	2.29078	0.359536	1	PDX1
MORI_PLASMA_CELL_UP	51	49	0.960784	1	2.29078	0.359536	1	SGPP2
FLECHNER_PBL_KIDNEY_TRANSPLANT_REJECTED_VS_OK_DN	51	49	0.960784	1	2.29078	0.359536	1	POU4F1
GERHOLD_ADIPOGENESIS_UP	49	49	1	1	2.29078	0.359536	1	GHR
BREDEMEYER_RAG_SIGNALING_VIA_ATM_NOT_VIA_NFKB_UP	49	49	1	1	2.29078	0.359536	1	THBD
CROMER_TUMORIGENESIS_DN	51	49	0.960784	1	2.29078	0.359536	1	SFRP1
ICHIBA_GRAFT_VERSUS_HOST_DISEASE_35D_DN	49	49	1	1	2.29078	0.359536	1	SLC1A2
GYORFFY_DOXORUBICIN_RESISTANCE	56	49	0.875	1	2.29078	0.359536	1	STMN2
STAMBOLSKY_TARGETS_OF_MUTATED_TP53_UP	49	49	1	1	2.29078	0.359536	1	THBD
GNF2_PTPN4	51	49	0.960784	1	2.29078	0.359536	1	PTGDR
MODULE_85	51	49	0.960784	1	2.29078	0.359536	1	PDGFRA
CARBOHYDRATE_BIOSYNTHETIC_PROCESS	49	49	1	1	2.29078	0.359536	1	CHST8
POTASSIUM_CHANNEL_ACTIVITY	50	49	0.98	1	2.29078	0.359536	1	KCND3
V$RORA1_01	242	236	0.975207	3	1.41842	0.359798	1	SORCS1 ONECUT2 NOL4
AAGCACT,MIR-520F	238	237	0.995798	3	1.41229	0.362261	1	SLITRK3 CYP26B1 VSX1
COLINA_TARGETS_OF_4EBP1_AND_4EBP2	356	337	0.946629	4	1.32404	0.363345	1	MT1A RSPO2 OSR1 THBD
KAYO_AGING_MUSCLE_UP	244	238	0.97541	3	1.4062	0.364723	1	NRG1 WNT2 LTK
V$FOXO1_01	245	238	0.971429	3	1.4062	0.364723	1	HOXB8 OSR1 NRG1
V$E2F_03	245	238	0.971429	3	1.4062	0.364723	1	PDGFRA TBX3 SLITRK3
V$NFMUE1_Q6	245	238	0.971429	3	1.4062	0.364723	1	NEUROD2 PAX2 OSR1
RODWELL_AGING_KIDNEY_DN	145	141	0.972414	2	1.58375	0.36499	1	RP11-35N6.1 GHR
V$DR3_Q4	145	141	0.972414	2	1.58375	0.36499	1	PAX6 DCHS2
ACTACCT,MIR-196A,MIR-196B	145	141	0.972414	2	1.58375	0.36499	1	PDGFRA RSPO2
GAGCCAG,MIR-149	145	141	0.972414	2	1.58375	0.36499	1	BHLHB5 PDGFRA
PDGF_ERK_DN.V1_DN	149	141	0.946309	2	1.58375	0.36499	1	PDGFRA ISL1
REACTOME_CYTOCHROME_P450_ARRANGED_BY_SUBSTRATE_TYPE	51	50	0.980392	1	2.24393	0.365341	1	CYP26B1
FRASOR_TAMOXIFEN_RESPONSE_UP	51	50	0.980392	1	2.24393	0.365341	1	ASCL1
LEE_LIVER_CANCER_MYC_UP	54	50	0.925926	1	2.24393	0.365341	1	SLC1A2
SU_PANCREAS	54	50	0.925926	1	2.24393	0.365341	1	PAX2
MARIADASON_RESPONSE_TO_BUTYRATE_SULINDAC_6	52	50	0.961538	1	2.24393	0.365341	1	MAPK4
LEE_CALORIE_RESTRICTION_MUSCLE_DN	51	50	0.980392	1	2.24393	0.365341	1	ATOH1
GUILLAUMOND_KLF10_TARGETS_UP	51	50	0.980392	1	2.24393	0.365341	1	MT1A
CGGAARNGGCNG_UNKNOWN	51	50	0.980392	1	2.24393	0.365341	1	PAX2
PEPTIDE_RECEPTOR_ACTIVITY	53	50	0.943396	1	2.24393	0.365341	1	SSTR2
V$ICSBP_Q6	248	239	0.96371	3	1.40017	0.367182	1	ASCL2 SIX1 POU4F1
MORF_MSH3	245	239	0.97551	3	1.40017	0.367182	1	SIM2 ABCC8 BARX2
NIKOLSKY_BREAST_CANCER_20Q12_Q13_AMPLICON	149	142	0.95302	2	1.57235	0.368235	1	BHLHB4 CBLN4
MORF_LTK	147	142	0.965986	2	1.57235	0.368235	1	LTK TBX5
V$SREBP1_Q6	245	240	0.979592	3	1.39419	0.369641	1	CASZ1 NEUROD2 CACNA1D
GTTTGTT,MIR-495	257	240	0.933852	3	1.39419	0.369641	1	LHX2 GRM7 DMRT1
REACTOME_HEPARAN_SULFATE_HEPARIN_HS_GAG_METABOLISM	52	51	0.980769	1	2.1988	0.371093	1	HS6ST3
HALMOS_CEBPA_TARGETS_UP	52	51	0.980769	1	2.1988	0.371093	1	POU4F1
VANTVEER_BREAST_CANCER_POOR_PROGNOSIS	55	51	0.927273	1	2.1988	0.371093	1	STK32B
MORF_BMPR2	53	51	0.962264	1	2.1988	0.371093	1	DCC
GACAATC,MIR-219	143	143	1	2	1.56111	0.371474	1	PDGFRA ISL1
V$NERF_Q2	247	241	0.975709	3	1.38826	0.372097	1	LAYN PAX6 POU4F3
V$LFA1_Q6	246	241	0.979675	3	1.38826	0.372097	1	OSR1 NEUROG1 POU4F1
V$CREB_Q3	252	241	0.956349	3	1.38826	0.372097	1	NOL4 IRX4 CTNND2
MORF_MT4	246	241	0.979675	3	1.38826	0.372097	1	TBX5 NEUROD2 LTK
MODULE_18	451	444	0.984479	5	1.25571	0.373922	1	PDGFRA SFRP1 LGR5 KCND3 POU4F1
V$RORA2_01	151	144	0.953642	2	1.55004	0.374707	1	ONECUT2 TTYH1
MORF_RAGE	148	144	0.972973	2	1.55004	0.374707	1	LTK TBX5
KEGG_AMYOTROPHIC_LATERAL_SCLEROSIS_ALS	53	52	0.981132	1	2.15577	0.376794	1	SLC1A2
MIDORIKAWA_AMPLIFIED_IN_LIVER_CANCER	55	52	0.945455	1	2.15577	0.376794	1	WNT2
[truncated: 6,377 more rows]
